# Supplementary material for: Fossil evidence for a pharyngeal origin of the vertebrate pectoral girdle
Source: Nature. 2023 Nov 1;623(7987):550–4. doi: 10.1038/s41586-023-06702-4 (PMC10651482; doi:10.1038/s41586-023-06702-4)
Supplement: Supplementary file 3 — An archive folder containing the original Nexus file (MATRIX_MASTER.nex), the exported TNT file, TNT script, and a README file for instructions on reproducing the phylogenetic analysis. [file 41586_2023_6702_MOESM3_ESM.zip]

Archive with 12 entries (11 files):
- Phylogenetic_analysis_files/
- __MACOSX/._Phylogenetic_analysis_files
- Phylogenetic_analysis_files/.DS_Store
- __MACOSX/Phylogenetic_analysis_files/._.DS_Store
- Phylogenetic_analysis_files/Kolymaspis_matrix_27_Aug_2023.nex
- __MACOSX/Phylogenetic_analysis_files/._Kolymaspis_matrix_27_Aug_2023.nex
- Phylogenetic_analysis_files/README.txt
- __MACOSX/Phylogenetic_analysis_files/._README.txt
- Phylogenetic_analysis_files/kmatrix.tnt
- __MACOSX/Phylogenetic_analysis_files/._kmatrix.tnt
- Phylogenetic_analysis_files/tntsets.run
- __MACOSX/Phylogenetic_analysis_files/._tntsets.run
