# Supplementary material for: Fossil evidence for a pharyngeal origin of the vertebrate pectoral girdle
Source: Nature. 2023 Nov 1;623(7987):550–4. doi: 10.1038/s41586-023-06702-4 (PMC10651482; doi:10.1038/s41586-023-06702-4)
Supplement: Supplementary file 3 — An archive folder containing the original Nexus file (MATRIX_MASTER.nex), the exported TNT file, TNT script, and a README file for instructions on reproducing the phylogenetic analysis. [file 41586_2023_6702_MOESM3_ESM.zip › Phylogenetic_analysis_files/Kolymaspis_matrix_27_Aug_2023.nex]

#NEXUS
[written Mon Jul 24 12:39:13 BST 2023 by Mesquite  version 3.70 (build 940) at Martins-MacBook-Pro-2021.local/127.0.0.1 (Martin D Brazeau)]

BEGIN TAXA;
	TITLE Taxa;
	DIMENSIONS NTAX=120;
	TAXLABELS
		Ateleaspis_tessellata Hemicyclaspis_murchisoni Cephalaspis_lyelli Zenaspis_salweyi Benneviaspis_holtedahli Boreaspis_macrorhynchus Norselaspis_glacialis Nectaspis_areolata Procephalaspis_oeselensis Tremataspis_mammillata Waengsjoeaspis_excellens Escuminaspis_laticeps Eugaleaspis_changi Hanyangaspis_guodingshanensis Polybranchiaspis_liaojiaoshanensis Bannhuanaspis_vukhuci Wenshanaspis_zhichangensis Shuyu_zhejiangensis Polybranchiaspid_sp_histological_samples Yunnanolepis_sp Parayunnanolepis_xitunensis Microbrachius_dicki Bothriolepis_sp_Gogo Bothriolepis_canadensis Pterichthyodes_milleri Remigolepis_walkeri Diandongpetalichthys_liaojiaoshanensis Quasipetalichthys_haikouensis Eurycaraspis_incilis Lunaspis_broili Macropetalichthys_rapheidolabis Wuttagoonaspis_fletcheri Cowralepis_mclachlani Gavinaspis_convergens Sigaspis_lepidophora Kujdanowiaspis_podolica Dicksonosteus_arcticus Groenlandaspis_sp_Mt_Howitt Buchanosteus_confertituberculatus Parabuchanosteus_murrumbidgeensis Holonema_westolli Coccosteus_cuspidatus Incisoscutum_ritchiei Eastmanosteus_calliaspis Compagopiscis_croucheri Materpiscis_attenboroughi Austroptyctodus_gardineri Campbellodus_decipiens Rhamphodopsis_threiplandi Kolymaspis_sibirica Brindabellaspis_stensioi Romundina_stellina Jagorina_pandora Gemuendina_stuertzi Minjinia_turgenensis Entelognathus_primordialis Janusiscus_schultzei Ramirosuarezia_boliviana Acanthodes_bronni Brachyacanthus_scutiger Brochoadmones_milesi Cassidiceps_vermiculatus Cheiracanthus_sp Climatius_reticulatus Culmacanthus_stewarti Euthacanthus_macnicoli Gladiobranchus_probaton Homalacanthus_concinnus Ischnacanthus_gracilis Kathemacanthus_rosulentus Latviacanthus_ventspilsensis Lupopsyrus_pygmaeus Mesacanthus_mitchelli Obtusacanthus_corroconis Parexus_recurvus Poracanthodes_menneri Promesacanthus_eppleri Ptomacanthus_anglicus Diplacanthus_striatus Tetanopsyrus_lindoei_breviacanthias Dobunnacanthus_waynensis Cladodoides_wildungensis Akmonistion_zangerli Cobelodus_braincase Cladoselache_kepleri_fyleri Chondrenchelys_problematica Helodus_simplex Debeerius_ellefseni Doliodus_problematicus Hamiltonichthys_mapesi Onychoselache_traquari Orthacanthus_sp Pucapampella_rodrigae Tamiobatis_vetustus Tristychius_arcuatus Dialipina_salgueiroensis Ligulalepis_toombsi Cheirolepis_canadensis Cheirolepis_trailli Howqualepis_rostridens Mimipiscis_toombsi Moythomasia_durgaringa Kentuckia_deani Osorioichthys_marginis Meemannia_eos Guiyu_oneiros Psarolepis_romeri Achoania_jarvikii Onychodus_jandemarrai Miguashaia_bureaui Styloichthys_changae Diabolepis_speratus Youngolepis_praecursor Powichthys_thorsteinssoni Porolepis_sp Glyptolepis_groenlandica Kenichthys_campbelli Osteolepis_macrolepidotus Gogonasus_andrewsae Eusthenopteron_foordi 
	;

END;


BEGIN CHARACTERS;
	TITLE  'Gnathostomes_total';
	DIMENSIONS  NCHAR=502;
	FORMAT DATATYPE = STANDARD RESPECTCASE GAP = - MISSING = ? SYMBOLS = "  0 1 2 3 4 5 6 7 8 9 A B C D E F G H J K M N P Q R S T U V W X Y Z a b c d e f g h j k m n p q r s";
	CHARSTATELABELS 
		1 DFC1_Tessellate_prismatic_calcified_cartilage /  absent present,
		2 '[GFB2]Prismatic calcified cartilage' /  single_layered 'multi-layered',
		3 DFC2_Perichondral_bone /  present absent,
		4 DFC3_Extensive_endochondral_ossification /  absent present,
		5 '[GFB8]Extensive pore canal network' /  absent present,
		6 'Three-layered exoskeleton' /  absent present,
		7 Laminar_basal_layer /  absent present,
		8 Cancellous_central_layer /  absent present,
		9 Dentinous_external_layer /  absent present,
		10 Cephalic_dermoskeleton_bone /  cellular acellular,
		11 Perforated_horizontal_lamina_in_the_sensory_canals_and_vascular_system /  absent present,
		12 Galeaspidin /  absent present,
		13 DFC4_Dentine /  absent present,
		14 '[GFB11]Bone cell lacunae in body scale bases' /  present absent,
		15 DFC5_Dentine_kind /  mesodentine semidentine orthodentine,
		16 '[GFB12]Main dentinous tissue forming fin spine' /  osteodentine orthodentine,
		17 ZHU139_Resorption_and_redeposition_of_odontodes_ /  lacking_or_partially_developed developed,
		18 '[GFB5]Enamel(oid) present on dermal bones and scales' /  absent present,
		19 '[GFB6]Enamel' /  'single-layered' 'multi-layered',
		20 '[GFB7]Enamel layers' /  'applied directly to one another (ganoine)' separated_by_layers_of_dentine,
		21 Superficial_glassy_layer_of_dermal_armour /  absent present,
		22 DFC54_Precerebral_fontanelle /  absent present,
		23 'DFC56 Nasal opening(s)' /  'dorsal, placed between orbits' ventral_and_anterior_to_orbits,
		24 DFC57_Olfactory_tracts /  'short, with olfactory capsules situated close to telencephalon cavity' 'elongate and tubular (much longer than wide)',
		25 Extended_preorbital_region_between_eyes_and_nasal_capsule /  absent_ 'present, formed of subethmoidal platform (?upper lip?)' 'present, formed of rhinocapsular block',
		26 'DFC59 Pronounced sub-ethmoidal keel' /  absent present,
		27 DFC60_Position_of_myodome_for_superior_oblique_eye_muscles /  posterior_and_dorsal_to_foramen_for_nerve_II anterior_and_dorsal_to_foramen_for_nerve_II,
		28 DFC61_Endoskeletal_cranial_joint /  absent present,
		29 DFC62_Spiracular_groove_on_basicranial_surface /  absent present,
		30 DFC63_Spiracular_groove_on_lateral_commissure /  absent present,
		31 DFC64_Subpituitary_fenestra /  absent present,
		32 DFC65_Supraorbital_shelf_broad_with_convex_lateral_margin /  absent present,
		33 'DFC66 Orbit dorsal or facing dorsolaterally, surrounded laterally by endocranium' /  present absent,
		34 DFC67_Extended_prehypophysial_portion_of_sphenoid /  absent present,
		35 DFC68_Narrow_interorbital_septum /  absent present,
		36 'DFC70 Hyoid ramus of facial nerve (N. VII) exits through posterior jugular opening' /  absent present,
		37 'DFC71 Glossopharyngeal nerve (N. IX) exit' /  foramen_situated_posteroventral_to_otic_capsule_and_anterior_to_metotic_fissure through_metotic_fissure,
		38 'DFC72 Short otico-occipital region of braincase' /  absent present,
		39 DFC73_Ethmoid_region_elongate_with_dorsoventrally_deep_lateral_walls /  absent present,
		40 DFC74_Relationship_of_cranial_endocavity_to_basisphenoid /  endocavity_occupies_full_depth_of_sphenoid endocavity_dorsally_restricted,
		41 DFC75_Ascending_basisphenoid_pillar_pierced_by_common_internal_carotid /  absent present,
		42 DFC79_Canal_for_efferent_pseudobranchial_artery_within_basicranial_cartilage /  absent present,
		43 DFC77_Canal_for_lateral_dorsal_aorta_within_basicranial_cartilage /  absent present,
		44 DFC78_Entrance_of_internal_carotids /  through_separate_openings_flanking_the_hypophyseal_opening_or_recess through_a_common_opening_at_the_central_midline_of_the_basicranium,
		45 'DFC80 Position of basal/basipterygoid articulation' /  same_anteroposterior_level_as_hypophysial_opening anterior_to_hypophysial_opening,
		46 DFC81_Postorbital_process_articulates_with_palatoquadrate /  absent present,
		47 DFC82_Labyrinth_cavity /  separated_from_the_main_neurocranial_cavity_by_a_cartilaginous_or_ossified_capsular_wall skeletal_capsular_wall_absent,
		48 'DFC83 Basipterygoid process (basal articulation) with vertically oriented component' /  absent present,
		49 DFC84_Pituitary_vein_canal_ /  dorsal_to_level_of_basipterygoid_process flanked_posteriorly_by_basipterygoid_process,
		50 'DFC85 External (horizontal) semicircular canal' /  absent present,
		51 DFC86_Sinus_superior /  absent_or_indistinguishable_from_union_of_anterior_and_posterior_canals_with_saccular_chamber present,
		52 Crus_commune /  absent present,
		53 'DFC87 External (horizontal) semicircular canal' /  joins_the_vestibular_region_dorsal_to_posterior_ampulla joins_level_with_posterior_ampulla,
		54 DFC89_Posterior_dorsal_fontanelle /  absent present,
		55 DFC90_Shape_of_posterior_dorsal_fontanelle /  approximately_as_long_as_broad 'much longer than wide, slot-shaped',
		56 DFC91_Dorsal_ridge /  absent present,
		57 DFC92_Endolymphatic_ducts /  posteriodorsally_angled_tubes tubes_oriented_vertically_through_median_endolymphatic_fossa,
		58 DFC96_Ventral_cranial_fissure /  absent present,
		59 'DFC97 Metotic (otic-occipital) fissure' /  absent present,
		60 DFC98_Vestibular_fontanelle /  absent present,
		61 DFC99_Occipital_arch_wedged_in_between_otic_capsules /  absent present,
		62 'DFC100 Spino-occipital nerve foramina' /  'two or more, aligned horizontally' 'one or two, dorsoventrally offset',
		63 DFC101_Ventral_notch_between_parachordals /  absent present_or_entirely_unfused,
		64 DFC102_Parachordal_shape /  'broad, flat' keeled_with_sloping_lateral_margins,
		65 'DFC103 Hypotic lamina (and dorsally directed glossopharyngeal canal)' /  absent present,
		66 'ZHU222, GFB131 Eye stalk or unfinished area on neurocranial wall for eye stalk ' /  absent present,
		67 'ZHU227, GFB155 Articulation facet with hyomandibular' /  'single-headed' 'double-headed',
		68 'ZHU231, GFB169 Basicranial fenestra ' /  absent present,
		69 'ZHU233, GFB155 Lateral cranial canal ' /  absent present,
		70 'ZHU234, GFB179 Midline canal in basicranium for dorsal aorta ' /  absent present,
		71 ZHU142_Rostral_tubuli_ /  absent present,
		72 ZHU225_Unconstricted_cranial_notochord /  absent present,
		73 'ZHU226 Descending process of sphenoid (with its posterior extremity lacking periostegeal lining) ' /  absent present,
		74 ZHU229_Opercular_suspension_on_braincase_ /  absent present,
		75 ZHU236_Vomeral_area_with_grooves_and_raised_areas /  absent present,
		76 ZHU221_Ethmoid_articulation_for_palatoquadrate_ /  placed_on_postnasal_wall extends_posteriorly_to_the_level_of_N.II,
		77 DUPRET255_optic_fissure /  present absent,
		78 '[GFB114]Buccohypophysial canal in parasphenoid' /  single paired,
		79 '[GFB125]Transverse otic process ' /  present absent,
		80 '[GFB126]Jugular canal' /  'long (invested in otic region along length of skeletal labyrinth)' 'short (restricted to region anterior of skeletal labyrinth)' 'absent (jugular vein uninvested in otic region)',
		81 '[GFB132]Postorbital process' /  absent present,
		82 '[GFB133]Canal for jugular in postorbital process' /  absent present,
		83 '[GFB134]Series of perforations for innervation of supraorbital sensory canal in supraorbital shelf' /  absent present,
		84 '[GFB141]Subcranial ridges' /  absent present,
		85 '[GFB154]Horizontal semicircular canal in dorsal view' /  medial_to_path_of_jugular_vein dorsal_to_jugular_vein,
		86 '[GFB159]Synotic tectum' /  absent present,
		87 '[GFB161]Shape of median dorsal ridge anterior to endolymphatic fossa' /  'developed as a squared-off ridge or otherwise ungrooved' bears_a_midline_groove,
		88 '[GFB166]Branchial ridges' /  present reduced_to_vagal_process 'absent (articulation made with bare cranial wall)',
		89 '[GFB167]Craniospinal process' /  absent present,
		90 '[GFB176]Stalk-shaped parachordal/occipital region' /  absent present,
		91 GFB177_paired_occipital_facets /  absent present,
		92 '[GFB178]Size of aperture to notochordal canal' /  much_smaller_than_foramen_magnum 'as large, or larger, than foramen magnum',
		93 Relative_position_of_jugular_groove_and_hyomandibular_articulation /  hyomandibula_dorsal_or_same_level jugular_vein_passing_dorsal_or_lateral_to_hyomandibula,
		94 Medial_recess_of_the_posteroventral_myodome /  absent present,
		95 Number_of_sel_canals /  five less_than_5,
		96 sel_1_canal_bifurcation /  between_orbit_and_lateral_field close_to_field close_to_orbit,
		97 Marginal_vein /  absent present,
		98 Profundus_and_trigeminal_nerves /  emerge_from_cranial_cavity_separately emerge_from_cranial_cavity_together,
		99 Transverse_otic_process /  not_extending_in_front_of_orbits extending_in_front_of_orbits,
		100 Nasal_capsules_in_anterlolateral_corners_of_orbit /  no yes,
		101 vagal_process /  forked unforked,
		102 Paravagal_fossa /  absent present,
		103 Rostral_processes /  absent present,
		104 Braincase_is_series_of_bilateral_ossifications /  no yes,
		105 Median_rostral_dorsal_process_of_braincase /  absent present,
		106 'tectum orbitale/supraorbital shelf' /  absent_or_very_narrow present,
		107 Expanded_articular_area_anterior_to_basipterygoid_process /  absent present,
		108 Hyomandibular_facets_where_they_straddle_the_jugular_canal /  narrowly_separated broadly_separated,
		109 Parachordal_plates /  separated_from_the_otic_capsule sutured_or_fused_to_otic_capsule,
		110 Posttemporal_fossae /  absent present,
		111 Rostral_organ /  absent present,
		112 Prespiracular_dental_plate /  absent present,
		113 Suprapterygoid_process /  absent present,
		114 Processus_supraorbitalis_lateralis /  absent present,
		115 Anterolateral_fenestra_in_roof_of_otoccipital /  absent present,
		116 Ventral_cranial_fissure_connects_with_vestibular_fontanelles /  no yes,
		117 Bar_across_spiracular_groove /  absent present,
		118 Hypophysial_foramen_in_braincase /  absent present,
		119 Pineal_opening_in_braincase /  absent present,
		120 Ventral_rounded_processes_on_preotic_part_of_braincase /  absent present,
		121 Periotic_process /  absent present,
		122 Dorsal_otic_ridge_forming_a_horizontal_crest /  absent present,
		123 Perilymphatic_fenestra /  absent present,
		124 Notochord_short_and_stopped_by_occipital_cotylus_ /  absent present,
		125 Hyomandibular_articulating_with_braincase /  yes no,
		126 Ethmoidal_articulation_of_palatoquadrate /  absent present,
		127 'Orbital/palatobasal articulation' /  posterior_to_optic_foramen anterior_to_optic_foramen,
		128 accessory_processes_extend_from_ventral_surface_of_nasal_capsule /  absent present,
		129 Internal_carotid_meets_efferent_pseudobranchial_in_orbit /  no yes,
		130 Jugular_vein_passes_through_cranioquadrate_passage /  absent present,
		131 Anterior_margin_of_ventral_fissure /  straight sinusoidal,
		132 Bulbous_condyles_in_otic_region_for_palatoquadrate_attachment /  absent present,
		133 Basal_fenestra_opening_into_floor_of_orbit /  absent present,
		134 nasal_sacs /  unpaired paired,
		135 'DFC55 Median dermal bone of palate (parasphenoid)' /  absent present,
		136 'ZHU239, GFB113 Ascending process of parasphenoid' /  absent present,
		137 'ZHU240, GFB111 Shape of parasphenoid denticulated field ' /  'broad rhomboid or lozenge-shaped' 'broad, splint-shaped' ' slender, splint-shaped',
		138 'ZHU241, GFB112 Parasphenoid denticulated field with multifid anterior margin ' /  absent present,
		139 ZHU237_Parasphenoid_ /  protruding_forward_into_ethmoid_region_of_endocranium behind_ethmoid_region,
		140 ZHU238_Denticulated_field_of_parasphenoid_ /  without_spiracular_groove with_spiracular_groove,
		141 ZHU243_Parasphenoid_denticle_field_ /  terminates_at_or_anterior_to_level_of_foramina_for_internal_carotid_arteries extends_posterior_to_foramina_for_internal_carotid_arteries,
		142 4_carotid_foramina_in_parasphenoid /  absent present,
		143 Parotic_dental_plate /  absent present,
		144 DFC37_Basihyal /  present 'absent, hyoid arch articulates directly with basibranchial',
		145 DFC38_Interhyal /  absent present,
		146 ZHU197_Foramen_in_hyomandibular /  absent present,
		147 '[GFB72]Gill arches' /  largely_restricted_to_region_under_braincase extend_far_posterior_to_braincase,
		148 '[GFB75]Hypohyal' /  absent present,
		149 '[GFB76]Endoskeletal urohyal' /  absent present,
		150 Disposition_of_the_interbranchial_ridges_of_the_oralobranchial_chamber_roof /  oligobranchiate orthobranchiate nectaspidiform,
		151 Number_of_branchial_fossae /  '5-7' '9-17' more_than_20,
		152 Basibranchial_elements /  unpaired paired,
		153 Sublingual_rod /  absent present,
		154 Dense_array_of_hyoid_arch_rays_covers_gill_area /  absent present,
		155 DFC18_Dermal_skull_roof /  includes_large_dermal_plates consists_of_undifferentiated_plates_or_tesserae,
		156 DFC19_Tesserae_morphology /  large_interlocking_polygonal_plates 'microsquamose, not larger than body tesserae',
		157 DFC20_Extent_of_dermatocranial_cover /  complete 'incomplete (scale-free and elsewhere)',
		158 DFC21_Endolymphatic_ducts_open_in_dermal_skull_roof /  present absent,
		159 DFC22_Endolymphatic_ducts_with_oblique_course_through_dermal_skull_bones /  absent present,
		160 'DFC23 Series of paired median skull roofing bones that meet at the dorsal midline of the skull (rectilinear skull roof pattern)' /  absent present,
		161 DFC24_Consolidated_cheek_plates /  absent present,
		162 DFC25_Pineal_opening_perforation_in_dermal_skull_roof /  present absent,
		163 DFC26_Enlarged_postorbital_tessera_separate_from_orbital_series /  absent present,
		164 'DFC27 Bony hyoidean gill-cover series (branchiostegals)' /  absent present,
		165 DFC28_Branchiostegal_plate_series_along_ventral_margin_of_lower_jaw /  absent present,
		166 DFC29_Branchiostegal_ossifications_ /  'plate-like' 'narrow and ribbon-like',
		167 DFC30_Branchiostegal_ossifications_ /  ornamented unornamented,
		168 DFC31_Imbricated_branchiostegal_ossifications /  absent present,
		169 DFC32_Opercular_cover_of_branchial_chamber /  complete_or_partial separate_gill_covers_and_gill_slits,
		170 'DFC34 Shape of opercular (submarginal) ossification' /  broad_plate_that_tapers_towards_its_proximal_end 'narrow, rod-shaped',
		171 DFC35_Gular_plates /  absent present,
		172 DFC36_Size_of_lateral_gular_plates /  extending_most_of_length_of_the_lower_jaw 'restricted to theanterior third of the jaw (no longer than the width of three or four branchiostegals',
		173 'ZHU196, GFB67 Median gular ' /  present absent,
		174 'ZHU147, GFB46 Dermal intracranial joint' /  absent present,
		175 'ZHU152, GFB116 Posterior nostril ' /  associated_with_orbit not_associated_with_orbit,
		176 'ZHU161, GFB48 Number of marginal bones alongside paired median skull roofing bones over the otico-occipital division of braincase ' /  single two_or_more,
		177 'ZHU168* Dermal cranio-thoracic articulation between paired main-lateral-line-bearing bones of skull and shoulder girdle' /  absent present,
		178 Dermal_neck_joint_facet_morphology /  absent ginglymoid 'reverse-ginglymoid',
		179 'Para-articular process of dermal neck joint' /  absent present,
		180 'Endoskeletal craniothoracic (sixth branchial) facet' /  absent present,
		181 'ZHU180, GFB90 Posterior expansion of maxilla (maxilla cleaver-shaped) ' /  present absent,
		182 'ZHU182, GFB59 Contribution by maxilla to posterior margin of cheek ' /  present absent,
		183 ZHU148_Large_unpaired_median_skull_roofing_bone_anterior_to_the_level_of_nasal_capsules_ /  absent present,
		184 ZHU149_Number_of_nasals_ /  many one_or_two,
		185 ZHU150_Mesial_margin_of_nasal_ /  not_notched notched,
		186 ZHU151_Dermintermedial_process_ /  absent present,
		187 ZHU153_Position_of_posterior_nostril_ /  'external, far from jaw margin' 'external, close to jaw margin',
		188 'ZHU154 Supraorbital (sensu Cloutier and Ahlberg 1996, including posterior tectal of Jarvik) ' /  absent present,
		189 'ZHU155 Supraorbital, preorbital and nasal ' /  unfused fused,
		190 'ZHU156 Tectal (sesu Cloutier and Ahlberg 1996 not counting posterior tectal of Jarvik)' /  absent present,
		191 ZHU157_Lateral_plate_ /  absent present,
		192 'ZHU158 Location of pineal foramen/eminence' /  level_with_posterior_margin_of_orbits well_posterior_of_orbits,
		193 'ZHU159 Parietals (preorbitals of placoderms) surround pineal foramentotoeminence' /  yes no,
		194 ZHU160_Complete_enclosure_of_spiracle_by_skull_roof_bones_ /  absent present,
		195 ZHU162_paranuchal_number /  one_pair two_pairs,
		196 ZHU164_Contact_of_nuchal_or_centronuchal_plate_with_paired_preorbital_plates /  absent present,
		197 ZHU167_Number_of_extrascapulars_ /  uneven paired,
		198 'ZHU171 Foramina (similar to infradentary foramina) on cheek bones ' /  absent present,
		199 ZHU172_Lacrimal_posteriorly_enclosing_posterior_nostril /  absent present,
		200 'ZHU173 Most posterior major bone of cheek bearing preopercular canal (preopercular) extending forward, close to orbit ' /  absent present,
		201 ZHU174_Number_of_cheek_bones_bearing_preopercular_canal_posterior_to_jugal_ /  one two,
		202 'ZHU175 Bone bearing both quadratojugal pit-line and preopercular canal ' /  absent present,
		203 ZHU176_Dermohyal_ /  absent present,
		204 ZHU177_Premaxillae_with_inturned_symphysial_processes_ /  absent present,
		205 ZHU178_Premaxilla_forming_part_of_orbit_ /  absent present,
		206 ZHU181_Ventral_margin_of_maxilla_ /  straight curved,
		207 ZHU198_Large_dermal_plates_forming_outer_dental_arcade_ /  only_with_denticles with_large_monolinear_tooth_row,
		208 ZHU244_Presupracleithrum_ /  absent present,
		209 ZHU170_Number_of_sclerotic_plates /  four_or_less more_than_four,
		210 '[GFB29]Dermal ornamentation' /  smooth ridges tuberculate,
		211 '[GFB36]Cranial spines' /  absent 'present, multicuspid' 'present, monocuspid',
		212 '[GFB40]Endolymphatic duct relationship to median skull roof bone (i.e. nuchal plate)' /  within_median_bone 'on bones flanking the median bone (e.g. paranuchals)',
		213 '[GFB42]Dermal plate associated with pineal eminence or foramen' /  contributes_to_orbital_margin plate_bordered_laterally_by_skull_roofing_bones_,
		214 '[GFB44]Broad supraorbital vaults' /  absent present,
		215 '[GFB49]Suture between paired skull roofing bones (centrals of placoderms postparietals of osteichthyans)' /  straight sinusoidal,
		216 '[GFB50]Medial processes of paranuchal wrapping posterolateral corners of nuchal plate' /  absent present paranuchals_precluded_from_nuchal_by_centrals,
		217 '[GFB51]Paired pits on ventral surface of nuchal plate' /  absent present,
		218 '[GFB52]Sclerotic ring' /  absent present,
		219 '[GFB54]Cheek plate' /  undivided 'divided (i.e., squamosal and preopercular)',
		220 '[GFB55]Subsquamosals in taxa with divided cheek' /  absent present,
		221 '[GFB56]Preopercular shape' /  rhombic 'bar-shaped',
		222 '[GFB89]Premaxilla' /  extends_under_orbit restricted_anterior_to_orbit,
		223 Median_rostral_extension_of_head_shield /  absent present,
		224 Lateral_fields /  absent present,
		225 Division_of_lateral_fields /  absent divided_once divided_twice,
		226 Lateral_fields_extend_posterior_to_pectoral_sinus /  absent present,
		227 Lateral_field_extends_to_cornua /  no yes,
		228 Median_field /  absent present,
		229 Median_field_separation_from_pineal_plate_or_foramen /  absent present,
		230 External_endolymphatic_duct_opens_within_median_field /  internal external,
		231 Median_dorsal_opening /  absent present,
		232 external_nasal_opening /  single_median paired,
		233 Nasohypophysial_opening_shape /  unconstricted constricted split,
		234 cornual_extensions /  absent present,
		235 Fused_scale_rows_on_head_shield /  absent present,
		236 Dorsal_spinal_process_on_head_shield /  absent present,
		237 oralobranchial_covering /  tesserae plates,
		238 Shape_of_median_dorsal_opening /  'transverse slit-like' 'oval-like' slender_longitudinal_oval,
		239 Spines_on_cornual_extension /  absent present,
		240 headshield_enclosed_posteriorly_behind_oralobranchial_chamber /  no yes,
		241 Enlarged_tubercles_form_symmetrical_pattern_on_posterior_part_of_headshield /  absent present,
		242 'T-shaped rostral' /  absent present,
		243 Centronuchal_plate /  absent present,
		244 Postnuchal_plate /  absent present,
		245 cuso_on_suborbital_plate /  absent present,
		246 cuso_on_postsuborbital_plate /  absent present,
		247 'cuso on skull roof, behind orbits' /  absent present,
		248 Parietals_or_Preorbital_plates_at_anterior_edge_of_skull_roof /  no yes,
		249 Sclerotic_ring_incorporated_into_skull /  no yes,
		250 Unornamented_shelf_and_rostrocaudal_groove_on_premedian /  absent present,
		251 Preorbital_depression /  absent present,
		252 Preorbital_recess /  absent present,
		253 Preorbital_recess /  restricted_to_premedian_plate extends_to_lateral_plates,
		254 Nuchal_plate /  without_orbital_facets with_orbital_facets,
		255 Submarginal_articulation /  absent present,
		256 Prelateral_plate /  absent present,
		257 posterior_descending_lamina_of_skull_roof /  absent present,
		258 Paraorbital_plate_separating_suborbital_from_orbit /  absent present,
		259 Mesial_lamina_of_marginal_plate /  absent present,
		260 Transverse_external_groove_behind_pineal_opening /  absent present,
		261 Nostrils_enclosed_in_dermal_skull_roof /  yes no,
		262 lacrimal /  absent present,
		263 Large_median_bone_directly_anterior_to_parietals_and_pineal /  absent present,
		264 Snout_region_fragmented_into_many_small_plates /  no yes,
		265 choana /  absent present,
		266 'B-bone' /  absent present,
		267 Number_of_supraorbitals /  one two more_than_two,
		268 Series_of_bones_lateral_to_supratemporal_series /  absent single_bone two_bones,
		269 Foramina_on_cheek_bones /  absent present,
		270 Contact_between_most_posterior_major_bone_of_cheek_bearing_preopercular_canal_and_maxilla /  present absent,
		271 Number_of_branchiostegal_rays_per_side /  10_or_more '2-7' one,
		272 Pore_clusters /  absent present,
		273 'Westoll-lines' /  absent present,
		274 Prerostral_plate /  absent present,
		275 Size_of_cosmine_pores /  small large,
		276 Interparietal /  absent present,
		277 Premaxilla_contributes_to_posterior_nostril /  absent present,
		278 Supratemporal_contact_with_postparietal /  present absent_due_to_anterior_displacement absent_due_to_lateral_displacement,
		279 Supratemporal_contact_with_nasal /  absent present,
		280 Notch_in_anterior_margin_of_jugal /  absent present,
		281 Quadratojugal /  present absent,
		282 Number_of_paired_extrascapulars /  1_pair 2_pairs,
		283 accessory_operculum /  absent present,
		284 'bone (sarcopt postorbital) between jugal and intertemporal' /  absent present,
		285 Lacrimal_notch /  absent present,
		286 Cheek_plates_fragmented_into_many_small_plates /  absent present,
		287 Orbital_process_of_maxilla /  absent present,
		288 DFC16_Sensory_line_network /  preserved_as_open_grooves pass_through_canals_enclosed_within_dermal_bones,
		289 DFC17_Jugal_portion_of_infraorbital_canal_joins_supramaxillary_canal /  present absent,
		290 ZHU166_Junction_of_posterior_pitline_and_main_lateral_line /  far_in_front_of_posterior_margin_of_skull_roof close_to_posterior_margin_of_skull_roof,
		291 ZHU183_Course_of_ethmoid_commissure_ /  middle_portion_through_median_rostral sutural_course through_bone_center_of_premaxillary,
		292 'ZHU184 Position of anterior pit-line ' /  'on paired median skull roofing bones over the otico-occipital division of braincase' on_paired_median_skull_roofing_bones_over_the_sphenoid_division_of_braincase,
		293 'ZHU185 Middle and posterior pit-lines on postparietal' /  posteriorly_situated mesially_situated,
		294 ZHU186_Position_of_middle_and_posterior_pit_lines_ /  close_to_midline near_the_central_portion_of_each_postparietal_,
		295 ZHU187_Course_of_supraorbital_canal /  between_anterior_and_posterior_nostrils anterior_to_both_nostrils,
		296 ZHU188_Course_of_supraorbital_canal_ /  straight 'lyre-shaped',
		297 ZHU189_Posterior_end_of_supraorbital_canal_ /  close_to_posterior_and_middle_pit_lines anterior_to_posterior_and_middle_pit_lines extends_posterior_to_middle_and_posterior_pit_lines,
		298 ZHU190_Contact_between_otic_and_supraorbital_canals /  not_in_contact in_contact,
		299 ZHU191_Contact_of_supraorbital_and_infraorbital_canals /  in_contact_rostrally not_in_contact_rostrally,
		300 ZHU192_Otic_canal /  runs_through_skull_roof_ follows_edge_of_skull_roof_,
		301 ZHU193_Infraorbital_canal_follows_premaxillary_suture_ /  no yes,
		302 'ZHU194 Sensory canal or pit-line associated with maxilla ' /  absent present,
		303 ZHU217_Course_of_mandibular_canal_ /  not_passing_through_most_posterior_infradentary passing_through_most_posterior_infradentary,
		304 ZHU218_Course_of_mandibular_canal_ /  passing_through_dentary not_passing_through_dentary,
		305 Supraorbital_canals_and_posterior_pitlines_cross_as_an_X /  no yes,
		306 '[GFB31]Sensory canals/grooves' /  contained_within_the_thickness_of_dermal_bones contained_in_prominent_ridges_on_visceral_surface_of_bone,
		307 '[GFB34]Anterior pit line of dermal skull roof' /  absent present,
		308 '[GFB47]Otic canal extends through postparietals' /  absent present,
		309 'Infra-orbital sensory line' /  crosses_lateral_field does_not_cross_lateral_field,
		310 Festooned_pattern_of_sensory_canals /  absent present,
		311 Multiply_branched_sensory_canal_system_from_posterior_of_supraorbital_canals /  absent present,
		312 Supraorbital_sensory_canal /  absent present,
		313 branching_of_lateral_transverse_canal /  absent present,
		314 Anterior_supraorbital_canal /  absent present,
		315 Median_dorsal_canal /  absent present,
		316 otic_canal_runs_along_mesial_margin_of_marginal_plate /  absent present,
		317 Central_sensory_lines /  absent present,
		318 Semicircular_pit_line /  absent present,
		319 Horizontal_sensory_canal /  absent present,
		320 Postmarginal_canal /  absent present,
		321 Preopercular_canal /  absent present,
		322 Preopercular_canal_meets_main_canal /  no yes,
		323 Supraoral_canal /  absent present,
		324 'Extension of otic canal beyond infraorbital canal ("P" canal)' /  absent present,
		325 Ethmoid_commissure_fused_into_midline_canal /  absent present,
		326 Posterior_pitline_and_postmarginal_canal /  staggered confluent,
		327 Supraorbital_canal_joins_infraorbital_canal /  Anterior_to_supraoral_canal posterior_to_supraoral_canal,
		328 Sensory_line_commissure_across_extrascapular_bones /  absent present,
		329 DFC15_Sensory_line_canal_ /  passes_between_or_beneath_scales 'passes over scales and/or is partially enclosed or surrounded by scales' perforates_and_passes_through_scales,
		330 Dorsal_branch_of_main_lateral_line_canal_on_PDL /  absent present,
		331 Sharp_downward_bend_on_PDL_plate_sensory_line /  absent present,
		332 DFC39_Oral_dermal_tubercles_borne_on_jaw_cartilages /  absent present,
		333 DFC40_Tooth_whorls /  absent present,
		334 DFC41_Bases_of_tooth_whorls /  'single, continuous plate' some_or_all_whorls_consist_of_separate_tooth_units,
		335 DFC42_Enlarged_adsymphysial_tooth_whorl /  absent present,
		336 DFC43_Teeth_ankylosed_to_dermal_bones /  absent present,
		337 DFC44_Dermal_jaw_plates_on_biting_surface_of_jaw_cartilages /  absent present,
		338 'DFC45 Maxillary and dentary tooth-bearing bones' /  absent present,
		339 DFC46_Large_otic_process_of_the_palatoquadrate /  absent present,
		340 DFC47_Insertion_area_for_jaw_adductor_muscles_on_palatoquadrate /  ventral lateral,
		341 DFC48_Oblique_ridge_or_groove_along_medial_face_of_palatoquadrate /  absent present,
		342 DFC49_Fenestration_of_palatoquadrate_at_basipterygoid_articulation /  absent present,
		343 'DFC50 Perforate or fenestrate anterodorsal (metapterygoid) portion of palatoquadrate' /  absent present,
		344 DFC51_Pronounced_dorsal_process_on_Meckelian_bone_or_cartilage /  absent present,
		345 DFC52_Preglenoid_process /  absent present,
		346 DFC53_Jaw_articulation_located_on_rearmost_extremity_of_mandible /  absent present,
		347 'ZHU140, GFB80 Acrodin' /  absent present,
		348 'ZHU141, GFB86 Plicidentine ' /  absent simple_or_generalized_polyplacodont,
		349 'ZHU201, GFB106 Number of coronoids' /  more_than_three three,
		350 'ZHU202, GFB94 Fangs of coronoids (sensu stricto)' /  absent present,
		351 'ZHU199 Tooth-bearing median rostral' /  absent present,
		352 ZHU200_Teeth_of_dentary_ /  reaching_anterior_end_of_dentary not_reaching_anterior_end,
		353 ZHU203_Marginal_denticle_band_on_coronoids_ /  'broad band, at least posteriorly' 'narrow band with 2-4 denticle rows',
		354 ZHU204_infradentary /  absent present,
		355 ZHU205_Infradentary_foramina /  always_present variable_ always_absent,
		356 ZHU206_Large_ventromesially_directed_flange_of_symphysial_region_of_mandible_ /  absent present,
		357 ZHU207_Flange_like_extension_of_mandible_composed_of_prearticular_and_Meckelian_ossification /  absent present,
		358 ZHU208_Strong_ascending_flexion_of_symphysial_region_of_mandible /  absent present,
		359 ZHU209_Parasymphysial_plate /  detachable_tooth_whorl 'long with posterior corner, sutured to coronoid, denticulated or with tooth row' absent,
		360 ZHU210_Anterior_end_of_prearticular_ /  far_from_jaw_symphysis near_jaw_symphysis,
		361 'ZHU211 Prearticular - dentary contact ' /  present absent,
		362 ZHU212_Meckelian_bone_exposed_immediately_anterior_to_first_coronoid /  yes no,
		363 'ZHU213 Dermal plates on mesial (lingual) surfaces of Meckels cartilage and palatoquadrate' /  absent present,
		364 ZHU214_Biconcave_glenoid_on_lower_jaw /  absent present,
		365 ZHU235_Vomerine_fangs /  absent present,
		366 ZHU215_Contact_between_palatoquadrate_and_dermal_cheek_bones_ /  continuous_contact_of_metapterygoid_and_autopalatine metapterygoid_and_autopalatine_contacts_separated_by_gap_between_commissural_lamina_of_palatoquadrate_and_cheek_bones,
		367 ZHU216_Metapterygoid_with_developed_medial_ventral_protrusion /  absent present,
		368 DUPRET254_jaws /  absent present,
		369 'LONG257 Deep, high supragnathal bone with durophagous occlusal surface' /  absent present,
		370 '[GFB79]Enamel(oid) on teeth' /  absent present,
		371 '[GFB84]Distribution of tooth whorls' /  upper_and_lower_jaws lower_jaws_only upper_jaws_only,
		372 '[GFB91]Pair of tooth plates (anterior supragnathals or vomers) on ethmoidal plate' /  absent present,
		373 '[GFB93]Extent of infradentaries' /  along_much_of_ventral_margin_of_dentary restricted_to_posterior_half_of_dentary,
		374 DFC95_Position_of_hyomandibula_articulation_on_neurocranium /  'Anterior position, suborbital' 'posterior position, behind orbit',
		375 '[GFB97]Autopalatine and quadrate' /  comineralized separate_mineralizations,
		376 '[GFB101]Palatoquadrate fused with neurocranium' /  absent present,
		377 Fused_anterior_supragnathals /  absent present,
		378 'posterior superognathal with vertical pipe-like ridges' /  absent present,
		379 'Strongly curved infragnathal with wide flat non-biting region' /  absent present,
		380 Posterior_process_of_vomers /  absent present,
		381 Number_of_fang_pairs_on_ectopterygoid /  one two none,
		382 Proportions_of_entopterygoid /  anterior_end_level_with_processus_ascendens anterior_end_considerably_anterior_to_processus_ascendens,
		383 Number_of_dermopalatines /  one two more_than_two,
		384 Enlarged_anterior_tooth_on_premaxilla /  absent present,
		385 Number_of_tooth_rows_on_outer_dental_arcade /  one two,
		386 Number_of_infradentaries /  one two more_than_2,
		387 Coronoids /  present absent,
		388 Number_of_fang_pairs_on_posterior_coronoid /  one two none,
		389 Teeth_radial_rows_on_prearticular /  absent present,
		390 Labial_pit /  absent present,
		391 Retroarticular_process /  absent present,
		392 Submandibulars /  absent present,
		393 symplectic_articulation /  absent present,
		394 Processus_ascendens_of_palatoquadrate /  absent present,
		395 'Grooved, curved upper toothplates attached to median element' /  absent present,
		396 Two_divergent_processes_extending_from_anterior_of_palatoquadrate /  absent present,
		397 Extramandibular_dentition /  absent present,
		398 Bilateral_series_of_labial_cartilages /  absent present,
		399 DFC121_Pelvic_fins /  absent present,
		400 DFC122_Intromittent_organ_not_associated_with_pelvic_fins /  absent present,
		401 'LONG258 Intromittent organ with one large J-shaped element' /  absent present,
		402 'LONG259 Intromittent organ (?clasper?) formed from distal part of pelvic fin' /  absent present,
		403 DFC110_Scapular_process_of_shoulder_endoskeleton /  absent present,
		404 DFC111_Ventral_margin_of_separate_scapular_ossification /  horizontal deeply_angled,
		405 DFC112_Cross_sectional_shape_of_scapular_process /  flattened_or_strongly_ovate subcircular,
		406 DFC113_Flange_on_trailing_edge_of_scapulocoracoid /  absent present,
		407 DFC114_Scapular_process_with_posterodorsal_angle /  absent present,
		408 DFC115_Endoskeletal_postbranchial_lamina_on_scapular_process /  present absent,
		409 DFC116_Mineralisation_of_internal_surface_of_scapular_blade /  mineralised_all_around_ 'unmineralised on internal face forming a hemicylindrical cross-section',
		410 DFC117_Coracoid_process /  absent present,
		411 DFC118_Procoracoid_mineralisation /  absent present,
		412 DFC119_Fin_base_articulation_on_scapulocoracoid /  stenobasal eurybasal,
		413 DFC120_Perforate_propterygium /  absent present,
		414 'ZHU250, GFB201 Endoskeletal supports in pectoral fin ' /  multiple_elements_articulating_with_girdle 'single element ("humerus") articulating with girdle',
		415 ZHU248_Triradiate_scapulocoracoid /  absent present,
		416 ZHU249_Subscapular_foramen /  absent present,
		417 ZHU251_Pectoral_propterygium /  absent present,
		418 '[GFB190]Scapular infundibulum' /  absent present,
		419 '[GFB202]Number of basals in polybasal pectoral fins' /  three_or_more two,
		420 '[GFB204]Number of mesomeres in metapterygial axis' /  five_or_fewer seven_or_more,
		421 '[GFB205]Biserial pectoral fin endoskeleton' /  absent present,
		422 '[GFB207]Filamentous extension of pectoral fin from axillary region' /  absent present,
		423 Entepicondyle_on_humerus /  present absent,
		424 Horizontal_plate_of_scapulocoracoid /  absent present,
		425 Distal_articulation_of_propterygium /  with_fin_rays with_a_second_enlarged_plate no_articulation,
		426 DFC104_Macromeric_dermal_shoulder_girdle /  present absent,
		427 DFC105_Dermal_shoulder_girdle_composition /  'ventral and dorsal (scapular) components' ventral_components_only,
		428 DFC106_Dermal_shoulder_girdle_forming_a_complete_ring_around_the_trunk /  present absent,
		429 DFC107_Pectoral_fenestra_completely_encircled_by_dermal_shoulder_armour /  present absent,
		430 DFC108_Median_dorsal_plate /  absent present,
		431 'DFC109 Pronounced internal crista (keel) on median dorsal surface of shoulder girdle' /  absent present,
		432 DFC124_Pectoral_fins_covered_in_macromeric_dermal_armour /  absent present,
		433 'DFC125 Pectoral fin base has large, hemispherical dermal component' /  absent present,
		434 DFC128_Paired_fin_spines /  absent present,
		435 ZHU245_Anocleithrum_ /  element_developed_as_postcleithrum element_developed_as_anocleithrum_sensu_stricto,
		436 'ZHU246 Dorsal cleithrum (AL of the Placodermi), ventral cleithrum (AVL of the Placodermi) and pectoral spine (SP of the Placodermi) ' /  not_fused fused,
		437 ZHU247_Relationship_of_clavicle_to_cleithrum /  ascending_process_of_clavicle_overlapping_cleithrum_laterally 'ascending process of clavicle wrapping round anterior edge of cleithrum, overlapping it both laterally and mesially',
		438 ZHU252_Pelvic_girdle_with_substantial_dermal_component_ /  yes no,
		439 ZHU253_Pelvic_fin_spine_ /  absent present,
		440 '[GFB183][CA96: 115] Shape of dorsal blade of dermal shoulder girdle (either cleithrum or anterolateral plate)' /  spatulate pointed,
		441 '[GFB187]Posterior dorsolateral (PDL) plate or equivalent' /  absent present,
		442 PL_and_PDL_overlap /  simple insertion,
		443 left_and_right_PDL_contact_below_MD /  absent present,
		444 PDL_plate_visible_externally /  yes no,
		445 Posteriorly_produced_spine_on_MD_plate /  absent present,
		446 Joint_in_macromeric_armoured_pectoral_fin /  unjointed jointed,
		447 Cd1_and_Cd2_plates /  in_contact separated,
		448 'Clavicles/interolateral plates' /  'large plates, comparable in size to cleithrum' 'reduced to small semilunar plates, paired' unpaired_semilunar_plates,
		449 'Chang''s apparatus' /  absent present,
		450 Number_of_MD_plates /  one two three,
		451 Anocleithrum_sensu_stricto /  exposed subdermal,
		452 'Median ventral trunk plate(s)' /  absent present,
		453 Extracleithrum /  absent present,
		454 'Pectoral fin spine small (bivalve-like)' /  no yes,
		455 'DFC136 Number of dorsal fins, if present' /  one two,
		456 Horizontal_caudal_lobe /  absent present,
		457 Triphycercal_tail /  absent present,
		458 DFC138_Caudal_radials /  extend_beyond_level_of_body_wall_and_deep_into_hypochordal_lobe restricted_to_axial_lobe,
		459 '[GFB235]Supraneurals in axial lobe of caudal fin' /  absent present,
		460 '[GFB227] Series of thoracic supraneurals' /  absent present,
		461 '[GFB231]Branching radial structure articulating with dorsal fin basal plate' /  absent present,
		462 DFC126_Dorsal_fin_spines /  absent present,
		463 DFC127_Anal_fin_spine /  absent present,
		464 DFC129_Median_fin_spine_insertion /  'shallow, not greatly deeper than dermal bones / scales' deep,
		465 DFC130_Intermediate_fin_spines /  absent present,
		466 DFC131_Prepectoral_fin_spines /  absent present,
		467 DFC132_Fin_spines_with_ridges /  absent present,
		468 DFC133_Fin_spines_with_nodes /  absent present,
		469 DFC134_Fin_spines_with_rows_of_large_retrorse_denticles /  absent present,
		470 DFC135_synarcual /  absent present,
		471 DFC137_Anal_fin /  absent present,
		472 ZHU145_Fringing_fulcra_ /  absent present,
		473 Longitudinal_scale_alignment_in_fin_webs /  present absent,
		474 '[GFB14]Differentiated lepidotrichia' /  absent present,
		475 'ZHU146, GFB236 Epichordal lepidotrichia in caudal fin ' /  absent present,
		476 '[GFB27]Scute-like ridge scales (basal fulcra)' /  absent present,
		477 '[GFB218]Fin spine cross-section' /  Round_or_horseshoe_shaped 'Flat-sided, with rectangular profile',
		478 '[GFB219]Intermediate spines when present' /  one_pair_ multiple_pairs,
		479 '[GFB224]Expanded spine rib on leading edge of spine' /  absent present,
		480 '[GFB225]Spine ridges' /  converging_at_the_distal_apex_of_the_spine converging_on_leading_edge_of_spine,
		481 '[GFB229]Posterior dorsal fin shape' /  'base approximately as broad as tall, not broader than all of other median fins' 'base much longer than the height of the fin, substantially longer than any of the other dorsal fins',
		482 '[GFB230]Basal plate in dorsal fin' /  absent present,
		483 '[GFB233]Basal plate in anal fin' /  absent present,
		484 'Spine-brush complex' /  absent present,
		485 Series_of_median_hexagonal_scutes_anterior_to_first_dorsal_fin /  absent present,
		486 Intermediate_spines_with_finlets /  absent present,
		487 Median_ventral_prepectoral_spine /  absent present,
		488 'Prepectoral spines form "necklace"' /  no yes,
		489 Longitudinal_rows_of_enlarged_keeled_scutes /  absent present,
		490 DFC8_Body_scale_growth_pattern /  monodontode polyodontode,
		491 DFC9_Body_scale_growth_concentric /  absent present,
		492 'DFC10 Body scales with peg-and-socket articulation' /  absent present,
		493 DFC11_Body_scale_profile /  'distinct crown and base demarcated by a constriction (neck)' flattened,
		494 DFC12_Body_scales_with_bulging_base /  absent present,
		495 DFC13_Body_scales_with_flattened_base /  present absent,
		496 DFC14_Flank_scales_alignment /  vertical_rows_ 'oblique rows or hexagonal/rhombic packing' disorganised,
		497 'ZHU143, DFB19 Peg on rhomboid scale ' /  narrow broad,
		498 'ZHU144, GFB20 Anterodorsal process on scale' /  absent present,
		499 '[GFB22]Profile of scales with constriction between crown and base' /  neck_similar_in_width_to_crown 'neck greatly constricted, resulting in anvil-like shape',
		500 '[GFB25]Basal pore in scales' /  absent present,
		501 Scales /  macromeric micromeric,
		502 Scales_with_well_developed_pores_on_ganoine_surface /  absent present ; 
	MATRIX
	Ateleaspis_tessellata                     0-00????1???1?????????0?1???????0??????????????????????????????????????????????????????0??????????????????????????????????????????????????????????0??0????100???0000?????????0??-??????????????0?????????????????2??0????1-????100-10?0010000--00???????0???????????0??????????????????????????0????????????????????00?0?00????????????????????????????????????????????????????0??????????????????????????????0??????????????????????0?????-1??0??????????????????????110????0??00????00???????????0??0??10?1?00????0?
	Hemicyclaspis_murchisoni                  0-00111110?01?0?-???0?0?1???????0????0??????-??????????????????????0??0??????--????????0??????001?????????????????????????????????????0------??---0??0????1000?--000---------0----??-----------0----------------?{0 2}?-0?---1----0100-1000010100--00-------0-------0---0---?-?????????????????????0??---------?-----??-00?0-00???-??????????------------------------------------??0-----?-----???????????????????00-0???????????????0???0???---1--0??--------------?-????010????1?-00---?00???1?---???00?0?01????00-???0?
	Cephalaspis_lyelli                        0-0011???0?0????????0?0?1?????????????????????????????????????????????????????????????????????02??????????????????????????????????????0???????????0??0????1000???000?????????0??-??????????????0??????????????????????????????01001100001110?-0?0???????????????0???0??????????????????????????0?????????????????????0?0-00????????????????????????????????????????????????????0??????????????????????????????00?????????????????0???0????--0??00?????????????????????010????1??00?????0???1???????00?0?0??????0????0?
	Zenaspis_salweyi                          0-0011???000????????0?0?1??????????????????????????????????????????????????????0??????????0??1001?????????????????????????????????????0???????????0??0????1000???000?????????0??-??????????????0?????????????????2??0?????????010001000011010-0?0???????????????0???0??????????????????????????0????????????????????00?0-00????????????????????????????????????????????????????0?????????????????????????????????????????????????0????????--0??00??????????????????????1????????00?????????????????????????????0??????
	Benneviaspis_holtedahli                   0-00?????0?0????????000010?0??000000?00???10-?0??001-0??0000???00??0??0?????1??????????0?????1011??-0?000????????????0?0????????????000???????????0??11???10000??000?????????0??-??1???????????0?????????????????2????????????01001110001100?-010???????????????0???0??????????????????????????0????????????????????00?0-00????????????????????????????????????????????????????0?????0???????????????????????????????????????????0????????--0??00?????????????????????????????????????????????????????????????????????
	Boreaspis_macrorhynchus                   0-00?????0?0????????000010?0??000000?00???10-????0?1-0???000???00??0??0?????1??0???????0??0??1011??-0?000????????????0?0????????????000???????????0??10???10000??000?????????0??-??1???????????0?????????????????2????????????11010100001100?-010???????????????0???0??????????????????????????0?????????????????????0???-?????????????????????????????????????????????????????0?????0???????????????????????????????????????????0????????--0??00?????????????????????????????????????????????????????????????????????
	Norselaspis_glacialis                     0-00?1???0?0????????00001000??000000?000??10-?0??001-0??0000???00??0??0?????1??0???????0??00?0011??-0?000????????????0?????0????????000???????????0??10???10000??000?????????0??-??1???????????0?????????????????2????????????0101-1100010000--10?????????10-???0???0??????????????????????????0?????????????????????0???-?????????????????????????????????????????????????????0?????0???????????????????????????????????????????0????????--0??00?????????????????????????????????????????????????????????????????????
	Nectaspis_areolata                        0-00?????0?0????????0?0?10?0??0000???0????10-??????1-????000???0???0??0?????1??????????0??0??0011??-0??0?????????????0?0????????????0?0???????????0??21???1000???000?????????0??-??1???????????0?????????????????2????????????0121-110002000?--00???????????????0???0??????????????????????????0????????????????????10?0-00????????????????????????????????????????????????????0?????0???????????????????????????????????????????0????????--0??00?????????????????????????????????????????????????????????????????????
	Procephalaspis_oeselensis                 0-0011???0101?0??0??0?0010?0??000000?00?????-??????1-0???000???0???0??0?????1??????????0??0??0011??-0?000????????????0??????????????000???????????0??01???10000??000?????????0??-??1???????????0?????????????????2??0?????????010001000011100-010?????????1?????0???0??????????????????????????0?????????????????0??10?0-00????????????????????????????????????????????????????0?????0???????????????????????????????????????????0????????--0??00??????????????????????????????????????????1???????0?????10????0????0?
	Tremataspis_mammillata                    0-0011???010100??10?1?0010?0??000000?00???????0??????0??0000???00??0??0?????1??0???????0??0??0111??-??000????????????0?0????????????000???????????0??0????1000???000?????????0??-??????????????0?????????????????0??0????1????0110-1110000001-011???????0???????0???0??????????????????????????0?????????????????0??10?0-00????????????????????????????????????????????????????0?????0????????????????????????00?0???????????????0????????--0??00?????????????????????000????1??00????00???1???????00?0?01001000???00?
	Waengsjoeaspis_excellens                  0-0011???0?01????1??0?0010?0??000000??0???????????????????????????????0????????????????0?????1011????????????????????????????????????00???????????0??0????1000???000?????????0??-??????????????0?????????????????2??0?????????010011100021000-1?0?????????0--???0???0??????????????????????????0?????????????????0???0???-?????????????????????????????????????????????????????0?????????????????????????????????????????????????0????????--0??00?????????????????????????????????????????????????????????????????????
	Escuminaspis_laticeps                     0-?????????0??????????0???????????????????????????????????????????????????????????????????????????????????????????????????????????????0???????????0???????1000???000?????????0??-??????????????0?????????????????2????????????00---1000011000-0?0???????????????0???0??????????????????????????0?????????????????????0?0??0????????????????????????????????????????????????????0?????????????????????????????????0????????00?1??-???00????--0??????????????????????????10??????????????000?????????00???0??????0??????
	Eugaleaspis_changi                        0-????????0?????????0?0????????????????????????????????????????????????????????????????0?????---??????????????????????????????????????0???????????0???0???100????000?????????0??-??????????????1?????????????????2????????????00---0--10-100?20?0?????????0--???0???0??????????????????????????0????????????????????-101011????????????????????????????????????????????????????0??????????????????????????????????????????????????????????????????????????????????????????????????????????????????????????????????????
	Hanyangaspis_guodingshanensis             0-????????0?????????0?0????????????????????????????????????????????????????????????????0?????---??????????????????????????????????????0???????????0???0???100????000?????????0??-?????????????????????????????????????????????00---0--10-00010-?0?????????0--???0???0??????????????????????????0????????????????????-1?0000????????????????????????????????????????????????????0??????????????????????????????????????????????????????????????????????????????????????????????????????????????????????????????????????
	Polybranchiaspis_liaojiaoshanensis        0-?0??????0?????????0?0?10?0??0?0????????????????????????000???0???0??0?????1??????????0?????---????0??0????????????????????????????0?0???????????0??11???100????000?????????0??-??1???????????1?????????????????2???????0????00---0--10-00011-00?????????0--???0???0??????????????????????????0????????????????????-101000????????????????????????????????????????????????????0??????????????????????????????????????????????????????????????????????????????????????????????????????????????????????????????????????
	Bannhuanaspis_vukhuci                     0-?0????????????????0?0????????????????????????????????????????????????????????????????0??????????????????????????????????????????????0???????????0???1???100????000?????????0??-????????????????????????????????2????????????00---0--10-000?1-00?????????0--???0???0??????????????????????????0????????????????????-101000????????????????????????????????????????????????????0???????????????????????????????????????????????????????????????????????????????????????????????????????????????????????????0011????01?
	Wenshanaspis_zhichangensis                0-?0??????0?????????0?0????????????????????????????????????????????????????????????????0??????????????????????????????????????????????0???????????0???2???100????000?????????0??-??????????????0?????????????????2????????????00---0--10-100?11?0?????????0--???0???0??????????????????????????0????????????????????-111100????????????????????????????????????????????????????0??????????????????????????????????????????????????????????????????????????????????????????????????????????????????????????????????????
	Shuyu_zhejiangensis                       0-?0??????0?????????0?001?????000000?0?0??1?-?0??011-???0000?0?00??0??0?????1??0???????0??0???--10?00?000????????????1?0?????????0??010???????????0??10???10000??000?????????0??-??1???????????0?????????????????????????0????00---0--10-100?2000?????????0--???0??00??????????????????????????0????????????????????-101000?0??????????????????????????????????????????????????0?????1????????????????????????????????????????????????????????????????????????????????????????????????????????????????????????????????
	Polybranchiaspid_sp_histological_samples  0-?0001001?10?-??0??0???????????????????????????????????????????????????????????????????????????????????????????????????????????????????????????????????????????????????????????-????????????????????????????????2???????????????????????????????????????????????????????????????????????????????????????????????????????????????????????????????????????????????????????????????????????????????????????????????????????????????????????????????????????????????????????????????????????????????????????-0001?????0??
	Yunnanolepis_sp                           0-00????????????????0?0????????????????????????????????-?????????????????0????????????-????????????0??????????0???????????????????????????????????0??-????0-00001?-0----0?0?-0?1120?--1????0--10-00-0?-???0---?002-000-0?10---00---0--01-000---?0000??000010-00?0???001000?1???0-0-0-????0???0?0???-???????0----00??-001?00-00?10??-0?-0?10??????????????????????0---??-???????1??-0-???????????????-??????????????????????0?????1???????000010101?1???01?000??111?1?0??????????00010??----?-?-????00?00?????????0????
	Parayunnanolepis_xitunensis               0-??????????1?????????0??????????????????????????????????????????????????0????????????-???????????00??????????0???????????????????????????????????0??-????0-000010-0----000--0?11200--1????0--10-00-0?-???0----002-000-0?10---00---0--01-000---?0000??000010-?0?0???001000?1???0-0-0-????0???0?0-??-???????0----0?0?-0??-??-00??????0???1????????0??????????-----0---??---?????1?--?-???????????????-?????????1????????????0?????1???0???000010100?1?0001?00000101?1??0??????00?00---?0-?--1-----?-00-0001?0?10?--????
	Microbrachius_dicki                       0-?00?????0???????--???????????????????????????????????-??????????????????-???????????????????????00??????????0??????????????????????????????????????-????0?000010?----?0?0-?0?11??0??1????0--10-00-0??????????0?1-000-00??---00---0-?0?-000---?0?00??000010-01?0???00?000?1???0?0-0-????0???0?0?-?????????0????-00?-0?0-00-00?00???0??0?10????110???????????????0?????????????1??-?????????????????-?????????0110?????????0?????1???????000010110?1??-?1?0001?201?1??0???????---0---?0?-??????????00-000??--?--??????
	Bothriolepis_sp_Gogo                      0-0001????0????-??--?00?1???????0????00??????????????????????????????????0??0-????????-11?????????10??????????0???????????????????????0???????????0??--???0-000010-0----000--0?11200--1????0--10-00-00-???0----002-000-0010---00---0--0?-000---?0?00??00000111110???00?000?1???0?0-0-????0???0?0-??-???????0-----00?-0-0-00?11?00?1?0??0?101--?110000??00???-----0---02---0??001??-0-000??1???????1?????0?0??0??????????--00-????1-??0???000010110?1?--01000011201?1???????????-00---??----?----???00-00??--?--?----??
	Bothriolepis_canadensis                   0-00011110000?-??0??0?0?1?????????????????????????????????????????????????????????????????????????10??????????0???????????????????????????????????0??-????0?000000?0????000??0?11200??1????0??10?00?00????0????002?000?0010???00---0-?0??000-???0?00??00000111110???00??00?1???0?0-0?????0???0?0???????????0????-00??0?0?00?11?00?1?0??0110??????0???????????????0?????????????1???0?0????????????????????0???0???????????00?????1???0???000010110?1???01000011201?1??00?????00?00????0????0????0??0??000?????????????
	Pterichthyodes_milleri                    0-?0??????????????????0?1????????????????????????????????????????????????????-????????-???????????00??????????0???????????????????????????????????0??-????0-00??10-0?---000--0?11200--1????0--10-00-0?-???0----0?2-000-00?0---00---0--0?-000---?0?00??00000100000???00?000?1???0?0-0-????0???0?0-??-???????0-----0??-0?0-00?00?00???0??0110?--???0??????????-----0---??---?????1??-0-?????1??????-1?-???0?0???0110??????--00-????1-??0???000010110?1???01?000101?1?1??0???????0?00---?0----1?----??00-00?1?0???0---???
	Remigolepis_walkeri                       0-00??????????-???????0?1??????????????????????????????-??????????????????-???????????????????????00??????????0???????????????????????0???????????0??-????0?000010?0----000-?0?11??0??1????0--10-00-00-???0????0?2-000-0010---00---0--01-000---?0000??00010100000???00?000?1???0?0-0-??010???0?0?-?????????0????-00?-0?0-00?00?00???0??00?0????110?0???0?????????0?????????????1??-0-?00??1??????-1?-???0?0???0????????????0?????1???0???000010110?1??-01?000001?1?1??-??????00-00---?0?-??0????-??00-000-?01001??????
	Diandongpetalichthys_liaojiaoshanensis    0-000????????????0--?0???000??00100?-000??????0??????0?-??????????????????-?0?0?1??????11?????????000000?????????????????????????????????????????????-????0??0-0?1-?----???-?0111?1???0????0--0010110?-??????????2-?1?-?0?????00---0--0?-000---?000?00000----0??00?11?10?0?????0?0-0-?0??0?????1?0?????00??0????00??-001?00?00?1???0-0-0???????????????????????????????????????????????0?????????????????????????????????1???????0???????000?10??1?0?????????--0???1?0?????????--?010?????????????????00??????????????
	Quasipetalichthys_haikouensis             0-?00????????????0--??1???????????0??0?????????????????-??????????????????-???????????????????????????????????????????????????????????????-??????????-????0??0-0?1??----0?-????11?1???0????0--0010110?-??????????2-?1?-???????00---0--0?-000---?00????010????0??????1????0?1???0?0-0-?0??0?????1?0?????00??0????1???-001?0000??1???0???0?1???????????????????????????????????????????????????????????????????????????????????????0???????000?1???1?0???0???????0???1?0?????????--?010?????????????????00??????????????
	Eurycaraspis_incilis                      ???0??????????????????1????????0?????0?????????????????-??????????????????????????????-???????????????????????????????????????????????????????????0??-????0-?1?0?1???????????0?1111??-0????0--00101100-???0---?0?2?-11-1??????00---0--0?-000---?0001???10----0??10?01????0?1???0?0-0-?0??0?????1?0?????00000--??1000-001?00000?1???0-0?0??0??????????????????????0--???????????1?????????????????????????????????????????????????0???????000010?01?0???010000--0?0?1?0???????????0010?????????0???????00??????????????
	Lunaspis_broili                           0-0001??1000?????0--0?1??00??????00??0?????????????????-??????????????????-???????????-??11???????????????????????????????????????????????????????0??-????0?000000??---?000-???1101???0????0--0010110????????????1-11?-0?1?--?00---0--0??000---?000???000----0??00?01?1??0?1???0?0-0-20??0?????1?0?????00??0????110?-001?10000?1????00?0?10??????0?????????????????????????????1??????????????????????????????1????????????1?????0???0???00001?001?0??001?000--000?1?0-????????--0110?0?1??1?-00-??0?-00010?1010??-??-
	Macropetalichthys_rapheidolabis           0-0?0???1???1?1??0--?01120?000000?00-0000?1-?0???100?0-?0000-?00?1?0000??1???--1??--0--111100---0000?1000???10?????-?01?00?-01??00-00?0??????????????--???0-?00001-??????0???0?11010--0????0--0010110?-????----0?2-11?-00??-??00---0--0?-000---?000???000----0??0???1????0?1???0?0-0-20??0?????1?0?-???000?0----110?-001-?0000?1?????0?0????????????????????-----0---??---?????1?????0?0?????????????????????????????????????????0???????00??????1?0???01????---??????????????????010???????0?--????????????????--????
	Wuttagoonaspis_fletcheri                  0-000???????0????0--?01?2000?0??1?0??00??????????????0?-??0???????????????-????????????110????????00?0?0??????0?????????????0?????????????????????????????0-001010?0----000-?01110????0????0--0010010????????????10110011??---00---0--0?-000---?001?10000----00?010?101000?10??0?0-0-???000--0?0?0?????00??0????0100-001-00?10010?100010?101???110?????????????????????????????10--?-1?????????--??--?????????1??????????????????0???0???0000110?1?0???010000--0?0?1?0?????????--0110????-?????????00-00??????????-???
	Cowralepis_mclachlani                     0-00?????????????????????????????????????????????????????????????????????????0????????-???1???--??????????????00??????????????????????1??????010??000-?10?0-1?10-1-0????010--??11000--0????0--0?10010?-????----0?1-1-?-10?----00---0--0?-000---?0?10??010----00?000?1?0??0?0???0?0-0--0??00????0?1?-???010?0----010?-001-?0010?1???0-??0???1?-?110?????00???-----0---02---000??10?-1-?1?000???0---1--??00?0?001???????????01?????0???????000110001?0?1001?010--000?1?0-00000?00-000??10-??--0------00-000???????---???
	Gavinaspis_convergens                     ??000????????????0--??1????????0?????0???????????????????????0??????????????0???????????????????????0?????????????????????????????????????????????????????0-0010??-????????????110?????????????00?010????????????2-11???0?????00---0--0?-000---?0?1???00?????0??0?????1??0?????0?0-0-????0?????0???-10??10?0--??010?-001-00?10?1?????0?0???????????????????????????????????????1?????????????????????????????????????????????????????????????????????????????--???????????????????????????????????????????????????????
	Sigaspis_lepidophora                      0-??0??????????-?0--???????????0????????????????????????????????????????????0?????????????????????????????????????????????????????????????????????????????0-00111?-?????00?????1101?--0????0--0?100000-???0----0?2-11?00?1?---?0---0--0?-000---?0001?00??????00?0????????0?1???0??-0?20?000????0?0?-11??10?0----0000-0??-?011??10????0?0110?????????????????-----0---??---?????10?????????????????????????????1????????????1?????0???????000010001?0?0001?000--000?1?0???????0??00010?0??-?1???????00-000??01--0????0?
	Kujdanowiaspis_podolica                   0-000????????????????010000000101000-0000000?00??100?0--00000000-1?000000101000110000--110100---010000000???1000?00--1??00-?01??00-001100010100???0??--???0-001110-0----000--0?11010--0????0--00100000-???0---?002011000?10--?00---0--01-000---?000100000----00?00??001000?10??0?0-0-2000000-0?001?-11?01000----0000-001-00110010?10-0000101???11????????????????0---????-0000010??1?1???0?0--?--??--?????0??????????????1?1??0??0???????000010001?0???010000--000-1?0??????????00010??????10---???00-00?1?01?10-00???
	Dicksonosteus_arcticus                    0-0?0?111???1?1??0--?010000000101000-0000000?00??10000-0000000?0010000000101000110000--110??0---010000000??-1000?00--11000-?01?000-001100010100??00??-????0-001111-0----000--0?11110--0????0--00100000-???0----00?-11000010---00---0--01-000---?00000?000----00?00?1101000?10-?0?0-0-0000000-0?011?-11?01000----0000-001-00010010?10?001?101???110000????0??-----0---02---0000010?-1-1000000--0---1--000000??0????00?--??101??0??0?????0-000010001?0???010000--000-1?0???????0?-?00101??????0?--???00-00?1?0????---???
	Groenlandaspis_sp_Mt_Howitt               0-??0????????????0--??1????????????????????????????????-??????????????????-??0????????????????--???0??????????????????????????????????100010?0????????????0-001?10-0----0?0-?011111???0????0--0?10000??????????0?2011001?1?---00---0--0?-000---?000???000----0??00??1?10?0?1???0?0??-00??0?????0?1?????000?0????0000-001-00010?1???0-0?0?111???110???????????????0????????0?0??10--1-???10?0??0--??--???????0?1??????????????????0???0???000010001?0?10010100--000?1?0-?0????00--0010???1-?0???????00-000??01??1??-???
	Buchanosteus_confertituberculatus         0-000???????1????0--???????000?01?00-0??0??0?0???????????000-??00?0???0??1???00???????-1101??---??0?10?0???????0?0???1??????0?????-????0001010???????-????0-0011?1-?----???--0?11110--??????--00?0000?-????----0?2-11??11??---?0---0--0?-000---?0?0???0??????0??0?0??????0?1???0??-0?00??0?????0?1?-????0??0----?000-0????00???1???????0?11?--??????????????-----0---??---?????1??-?-1???????????????????????????????--??????????0???????0000???01?0???01000???????1?????????0???0010???????-?--?????????100010?-0?0??
	Parabuchanosteus_murrumbidgeensis         0-000???????101??0--?010000000101000-0000000?00??10?0???0000-0100100000001?100001??00??1101?0---010010?00??-1000?00-?11000??01?0??-001100010100???0??-????0-001111-0----?1?--0111110--0????0--00100000-???0----0?2-110111??--?00---0--01-000---?000111000----00?000?001000?10??0?0-0-00010?0-0?001?-01?000?0----0000-001-00010110?1?-001????--???0010???????-----0---02---0??001?????100????--?---1--00??00???????00?--??101??0??0?????0?000011001?0???01????--0?0-??0???????0???0010??????????????00-00?1000101-0?0??
	Holonema_westolli                         0-00011110001?1??0--0?1?0?????????0??0?????????????????-??????????????????-?0??????????????????????0??0????????????????0?????????????????????0????????????0?001110-0----000-??111?10??0????0--0010000??????????002-11011110---00---0--0?-000---?0?0100000----00?0000101000?10??0?0-0-2000000-0?0?1?????00??0????0000-001-00010110?10-0001111???110010?0?00???????0??????????0??10??1????0101--0---1--0000?0?001100?0?--??101?00??0??????-000011001?0?10010000--000-1?00??????00--00101??1??????????00-00?1000111??????
	Coccosteus_cuspidatus                     0-00?????????-?-??????1?0????????????00?????????????????????????????????????01????????-????????????0??0???????????????????????????????1??????0????0???????0-001111-0----010--??1111?--0????0--00100000-???0----0?2-111111?0---00---0--0?-000---?010111000----00?00??101000?10-?0?0-0-0000000-0?001?-?1?000?0----00?0-001-?0010010?10-000?101?-?110??????00??-----0---02---0000?10?-1-???0001--?---1--??00?0?001????0?--??????0???00??0??-000011001?0?10010001--000-1?00???00000-0001010-1-------1??00-00????????----??
	Incisoscutum_ritchiei                     0-0001???0001?1-?0--0?1?0????????????000???????????????-??????????????????-?01????????-????????????0??0???????????????????????????????100010?0????00??????0?001110-0----010-??111?????0????0--0010000??????????002-11111110---00---0--0?-000---?010000000----00?0000101000?10??0?0-0-2000000?0?0?1??0??00??0????0000-001-00010010?10?000-101???1100???0?00???????0??????????0??100-1-?100001-?0??-1--0000?0?00110000?-???101?00?000????0?000111001?0?1001?000--000-1?0?????0-0?--001011?1??-----?0100-00??------??--??
	Eastmanosteus_calliaspis                  0-0001????0?1-1-?0--0?1?0????????????00????????????????-??????????????????-??1-?1?????-????????????0??0????????????????????????????????00010?0????????????0-00111?-0-----10-??111?????0????0--0010000??????????002-11111110---00---0--0?-000---?010001000----00?000?101000?10??0?0?0-0000000?0?0?1??0??00??0????0000-001?00010010?10-000?101???1100??????0???????0??????????0??10??1-?100001-?0??-1??0000?0?0011?000?--??101?00??00-0-?0?000111001?0?10011000--000?1?00??????00--001011?1-?-----??100-00?---??-???--??
	Compagopiscis_croucheri                   0-0?01???0001-1-?0--0???0????????????00????????????????-??????????????????-??1-?1?????-????????????0??0???????????????????????????????100010?0????????????0-00?110?-----?1????111?????0????0--0011000??????????002-11111110---00---0--0?-000---?010001000----00?000?101000?10??0?0-0-0000000-0?0?1??0??00??0????0000-001?00000000?10?000?0-1???110????0?00???????0??????????0??10??1-?100001-?0??-1??0000?0?00110000?--???01?00??00-0-?0?000011001?0?10010000--000-1?00??????00--001011?1-?--00-??100-00?-------??--??
	Materpiscis_attenboroughi                 0-000??10?0?1-1-?0--?01?0000??001000?00????????????????-?????????1????????-?0?-?00?0??-??0????--???0??11???????????????????????0??-???????-??????????-??000?11-001?----????-?0?11?????0????0--001101???????????0?2--?102000---00---0--0?-000---?0?00??010----00?1?10100?00?0???0?0-0-2--1000-??1?1?????00??0????1000-001-?0000?00??0???0???1???110??0??000???????0?????????????11??0-0100000-?----1--?000000001????0??0??100?00??01-0-??-000110000?0?1?10???0--000-1?0???????00--0???1???-?-----?1000-000?---?-???--??
	Austroptyctodus_gardineri                 0-00?1?100001??-????0?1?00?0????101???????0?????????????????0??00????????1???-????????-??01???--???0??11?????????????????????????????10????????00?0??-????0-?1-001-0----010--0?1101?--0????0--0?100-?----------0?--?10-20?----00---0--0?-000---?0?00??010----00?1?10100?00?0???0?0-0-2--1000-??1?1?-???00??0----11??-001-?0000?00??0???0???1?-?1100????000??-----0---??---0???011?-0-0100000-?----1--?000?000011101-00010100?????0??????-000110001?0???10???0--000-0?01????0?100?00101??????0?--1??00-0001?01010---?0?
	Campbellodus_decipiens                    0-00???10????????????????????????????????????????????????????????????????1???-????????-??010???????0??????????????????????????????????0????????00?0???????0-?1-001-0----000--??1101?--0????0--0?100-?----------0?--?10-20?----00---0--0?-000---?0?00??010----00?0?10100?00?0???0?0-0-2--1000-??1?1?-???00??0----11??-001-?0000?00??0???0???1?-?1100?0??000??-----0---??---00?-011?-0-0100000-?----1--?000?00001??????--???0??????0??????-000110001?0?0?00???0-?002-0?0???1?0?100?001010-1?-?0?--???00-00?1?01010---0??
	Rhamphodopsis_threiplandi                 0-00???01????????????????????????????????????????????????????????????????1???-????????-???????????????1???????0???????????????????????0???????????00??????0-?1-001-0----010--??1101?--0????0--0?100??----------0?--?10-2??----00---0--0?-000---?0?0???010????00????0100?00?0???0?0-0-2--1000-0?1?1?-???00??0----110?-000-?000??00??0???0???1?-?1100?????????-----0---??---0????110-0-0??0000-?----1--?000?0?001110?0?--??????????0??????-00011?001?0??100???0??001-0?0100?1?0100?0110?0????10-0011-00-000??????0--????
	Kolymaspis_sibirica                       0-00????1???????????000010000000000??0010?00??0??11100-00000-000?1?0000?????0--?---1???11010??--?0?1???0??????0??????01??????????????1????????????????????0-?00??0-?????????????0-01??????0?????10???????????????20100??0??????0---0--?1-????????0????????0-???????????????????????????????????0?0????????????????????????????????????????????????????????????????????????????????????????????????????????????????????????????????????????????????????????????????????????????????????????????????????????????????????
	Brindabellaspis_stensioi                  0-000?111???1?1??0--?000000000000000-0000010?00??11100-00000-0?001??000??1??0?-0-?-10?-110100?--00-101000-??100????--01000-?0??000-001???????????????--???0-?000?1-?????00???0010-01??1????0--0000110?-??????????2-000-00?????00---0--01-000---?000????0000--00?01000?10?0?1???0?0-0-0-??00????0?0?-???000?0----010?-001-00000?1???010?0?????????????????????????????????-?????1?????0?0????-?????????????????????1-0001010???0??0?????0?00?????01?0???0???????00????0???????????0010?????????--???00??0?100?10?--00??
	Romundina_stellina                        0-000011100010{0 1}??10-0000000000?01000-0000000100--10110-0000000100100000001--0?01??-00--110??0---0??000?00???1?0??????1?0??-?01?0?0-?0100??1??????????--???0-000010-?????00???0111000--1---00-?001-1000-?--0-----?20100--??0---00---0--01-000---?000?0?100010-0??00??0?1000?0???0?0-0-0-0?1?0-??000--11?00000--??010?-000-00010?1??100000?????--??000??????00??0?????????????-0010???-100??????????????????????????100??101?0?10??0??????-000110?01-0-??01????-?00????0???????0?-?0010???????0?0-???00-00???????????0??
	Jagorina_pandora                          0-000?1?1????????0--?00????0000-1000-000?????00??1010??-00000000-1?00000?1??0-001--01--210100---0000?00010??100??00-?110?0??010000-0010---????????0??--???{0 1}0???110?0-????00--0??100?--0???00--0000--??-???00--?0?20?1?0-?10---????????????????????????????10??????????????????????????????????????-????0?010--??0?0????????????????????????1?--11000-?-?0???--0??0????????00?0010?-0-100?????????????????????0???????00??100?????0???????000110001???0?00????????????????????0?-?00101??????-?--?????????????????0????
	Gemuendina_stuertzi                       ??0???1?1?????????????0?0??????-1??????????????????????-??????????????00?1??0?????????-??01????????0????1?????0???????????????????????????????0???0??-??00{0 1}00??11000--?-?00--0??1???--0???00--0000--?0-???00--?0?20?1?0-?10---00---0--01-000---??-------0-10--0---??0--00-?????0?0-0----------?0??-????0?000--??0?0?-001-00?00-?0?1?0-?-?--1---11000-?-0????--0??0????????00?0010?-0-??0??0????-?-1???000?0???1??0???????100?1???0-??0??-00011?001?0??0?0------??0???0-??????00-0001010?1--0----???00-000??00??2-00???
	Minjinia_turgenensis                      0-0101111??????????????????000????0??0????0???1??101?0-10?00-010???0??????????1{1 2}????0??100?0?????0??1?????????????????????????????????????????????????????????????????????????????????????????????????????????????????????????????????????????????????????????????????????????????????????????????????????????????????????????????????????????????????????????????????????????????????????????????????????????????????????????????????????????????????????????????????????????????????????????????????????????????????
	Entelognathus_primordialis                0-00????1????????????01?00?00000100??00?0????0???????????000??10???0?0??01???-011??0??-1100?0??????01000????100???0--1?00???01?0?0-00?????????0???0??--???0-01-111-11001001?00?11000??0???00--0??01-000???00010001--?0-0?10--000---0--01-000---?00010?0010---00?00??011000?10-?0?0-0-00000000000?0?????????00???0000-001-00000010?10-100???1?????101?????0????0-?110?02??????0110?-?0100??---?-0-21?-0010?0??????????????????????0????-??000010001?0???01?000--000-1?0????????????010?????????0-???00-00???0101?--????
	Janusiscus_schultzei                      0-00????1??????????????????000001101?10??0010??001?????-00?00001?100?0?0?????-011?011?-200010?--0?0??0?0?1?-10????0-?1?0?0?00?0?00-00?0---????0??????--???0-?1-1?????????????0?????0????????-????????????????????1?-100????????0---0--0?-000---?0?0????????????????0?????0?????????0???????????0?????1?01????????000-001-?0?0???0????????????????????????????????????????????????????1?0??????????????????????????????????????????????????????????????????????????????????????????????????????????????????????????????
	Ramirosuarezia_boliviana                  ?????????????????????????0?000001?0??10???0??0?0-1???0-1?000?101???0?0?0????1-1110001--2000?????0?00?00000??100??00-?00100?????0?0-00?0---????0???????????????????-??????-????-????0--??????-?????????????????????????????----?????????????????????????????????????????????????????????????????????????????????????????????????????????????1--??1?0??0?10???--????????????0????1??-?-1?0??????????????0??011?0????????????????????????????????????????????????????????????????????????????????????????????????????????
	Acanthodes_bronni                         0-000?1?1?????????--??1?0??010?01110110?1001011001110101011?00110?00?0??0?-?1-02100?0002000?1---0?-??0?0?10-00????0??10000?00?0?00111?0------??0?0100??000110-?-0?00----1-?---?---??-----------?----------------100------1----?0???0??0????????????????????????????????????????????????????????-0?----????0---------?0?1??0?0??01111???????0----0?11101010??-----?-?-0?---00--11-----110??????????????0???000010-?101001011000??1-0000?0?1---?-001---1?--??????????-?000??000111001000?-??-?1-10-??00-000??001??--10??
	Brachyacanthus_scutiger                   0-?0??????????????--??1?0?????????????????????????????????????????????????-????????????????????????????????????????????????????????????-??-?-?????????????100??-0?1100000-?---?---??-----------?-------?--???-?-??0------1----?0???0??????????????????????????????????????????????????????????????-?--?????-------?-?0??????????????????0????---0???????????--??-?-?-???--??-??1-----???????????????????????001???1010010?0??????-???0???01--?-001---?1--??????????1?010?????1101111001?00?1010?0???10000??????1--????
	Brochoadmones_milesi                      0-100?101???100??0--??1?0?????????????????????????????????????????????????-????????????????????????????????????????????????????????????-??-?-?????????????110??-0?00----1-?---?---??-----------?-------?--???-?-?00--?---0----?0???0???????????????????????????????????????????????????????????00?-?--?????-------?-?0?1??0?00?0111???0?1??1100-0???????????--??-?-?-???--??-??1-?0--?????-????????????0??0?0010-0??????-?-??????-???0???1---?-001---??--??????????-?1100????1111111001?00?001000??001000100?111--00??
	Cassidiceps_vermiculatus                  0-00????1?????????????1?0?????????????????????????????????????????????????-????????????????????????????????????????????????????????????-??-?-?????????????10???-???111?10-?---?---??-----------?-------?--???-?-?00--?---1?-?-?0???0???????????????????????????????????????????????????????????0??-?--?????------??-?0?????????????1???????0----0???????????--??-?-?-???--??-??1-?---?????????????????????0???1???11?????????????-???0???1---?-001---??--??????????-?01??????1101010001?00?01110???00000???00101--1???
	Cheiracanthus_sp                          0-000?1?1???1121?0--??1?0???????????????????01????????????????????????????-??-????????????????????????????????????????????????????????0-??-?-????????????0111??--?0111110-?---?---??-----------?-------?--???-?-100--?---1----?0???0??????????????????????????????????????????0????????????????-??-?--?????-------?-????????????????????0??0----0?11001010??--??-?-?-???--??-?11-----?00?????????-1???00??0??010-01110010?1??????-???0???1---?-001---?1--??????????-?0000????1110010001?00?01-1001100-0001100101--10??
	Climatius_reticulatus                     0-000?111???100??0--????0?????????????????????????????????????????????????-??-????????????????????????????????????????????????????????0------????????????01000?-0?1100000-?---?---??-----------?-------?--?---??120--?---1----?0???0??????????????????????????????????????????0????????????????-??----?????-------?-????????????????????0??1100-0?11?00010??-----?-?-???--00-?11-?1--?-0??-??????-1????0??0?0?1???1000010?0??????-???0???01--?-001---?1--??????????1?0100????1101111001-00-001000??000100??00011--001?
	Culmacanthus_stewarti                     ?-00????????????????????0?????????????????????????????????????????????????-????????????????????????????????????????????????????????????-??-?-?????????????100??-1?00----0-?---?---??-----------0-------?--???-?-?10------?0---?0???0???????????????????????????????????????????????????????????1??-?--?????------0?-????????????????????0????---????????????--??-?-?-???--??-??1--??-?????????????????????0???10-010?0010?0??????-???0???01--?-001---?1--??????????1?0100????1110010001-00-00-100??00-00???00101--10??
	Euthacanthus_macnicoli                    0-00????????100?????????0?????????????????????????????????????????????????-??-????????????????????????????????????????????????????????0-??-?-????????????0100??-0?0111110-?---?---??-----------?-------?--???-?-?20---0?-1----?0???0??????????????????????????????????????????0????????????????-0?-?--?????-------?-?001?00?00?01110????0??1100-0???????????--??-?-?-???--??-??1-----????????????-1????0??0???10-01110010????????-???0???0---?-001---?1--??????????1?0100????1101110001?00?001100??0000001?00111--101?
	Gladiobranchus_probaton                   0-000???????112??0--????0?????????????????????????????????????????????????-????????????????????????????????????????????????????????????-??-?-????????????0100??-0?0100010-?---?---??-----------?-------?--???-?-?20------0----?0???0??????????????????????????????????????????1????????????????-??-?--?????-------?-????????????????????1??0----0??????1????--??-?-?-???--??-??1-----?????????????????????0?0?10-0100100010??????-???0???1---?-001---?1--??????????-?0100????11111110?1?00?00?100??0000001100101--101?
	Homalacanthus_concinnus                   0-00??????????????????1?0??????011???1?1????01???????????1?????1??????????-??-?????????????????????????????????????????????????????1??0-??-?-????????????0111??--?00--1?0-?---?---??-----------?-------?--???-?-100------1----?0???0??????????????????????????????????????????0?????????????????0?-?--?????-------?-?0????????????1?????1??0----0?110010?0??--??-?-?-???--??-?11-----?-0????????????????????0010-01110010?1??????-???0???1---?-001---??--??????????-??0000???1110010001?00?01-10-??0???????00101--101?
	Ischnacanthus_gracilis                    0-00????????????????????0?????????????????????????????????????????????????-??-????????????????????????????????????????????????????????0-??-?-????????????01000?-0?0110110-?---?---??-----------?-------?--???-?-?20------0----?0???0???????????????????????????????????????????????????????????-0?-?--?????-------?-?001?00?00?01?11??0?0??110111?11100010??--??-?-?-???--??-?11-?10-?00?????????-1???00??0?0?10-01110011?1??????-???0???1---?-001---11--??????????-?0100????1110010001?00?01-100??00-000??00101--101?
	Kathemacanthus_rosulentus                 0-10????????1?0???????1?0??????0??????0???????????????????????????????????-???????0????????????????????????????????????????????????????-??-?-?????1???????110??-0?00----0-?---?---??-----------?-------?--???-?-?20------0----?0???0???????????????????????????????????????????????????????????-??-?--?????-------?-???????????????????????0----0??1???000-?--??-?-?-???--??-?11-----?-0??????????????????????1?????????-?0??????-???0???1---?-001---11--??????????-?01????0?1111110001-00-001{0 1}00??00001?100?011--0?1?
	Latviacanthus_ventspilsensis              0-0?????????1???????????????????????????????????????????????????????????????????????????????????????????????????????????????????????????????????????????????????0?0100010-??0???-???--?????----?-------?--????????????-???---??0???0??????????????????????????????????????????0????????????????-?????????????????-??????????????????????1??1100-0?11???-00-0--?????????????????1?02?-??0?????????-1???00??????????1??001101??????-???0???1---?-001????1--??????????-?0??????????1010?????0???110??????00???00?1?-0????
	Lupopsyrus_pygmaeus                       0-000????????????0--??????????????????????????????????????????????????????-????????????????????????????????????????????????????????????-??-?-????????????0?1???????1010?0???--?---??-----------?-------?--???-?-?20------0?-?-?0???0??????????????????????????????????????????????????????????????-?--?????-------?-????????????????????0??00?0?0???????????--??-?-?-???--??-??1---?-?????????????????????????10-010??????1??????-???0???1????-001---?1--??????????-?0100????1111111001?1-?001010??00000100?0??2--011?
	Mesacanthus_mitchelli                     0-00?????????????0--??1?0???????????????????0?????????????????????????????-??-????????????????????????????????????????????????????????0-??-?-?????????????101??--?0111000-?---?---??-----------?-------?--???-?-100------1----?0???0??????????????????????????????????????????0????????????????0??-?--?????-------0-????????????????????0??0----0?11??00????--??-?-?-???--??-?11-----??0?????????-1???00?????010-0111001?0???????-???0???1---?-001---??-???????????-?0000????1101010001?0??01010-??000000???0?01--101?
	Obtusacanthus_corroconis                  0-100???????1?2??0--????0?????????????????????????????????????????????????-????????????????????????????????????????????????????????????-??-?-????????????0110??-0?0?0???0??-?-?---??-----------?-------?--???-?-?-0------0----?0???0???????????????????????????????????????????????????????????-??-?--?????-------?-????????????????????0??0----0???????????--??-?-?-???--??-??1-----????????????-1????0??0?0?1?????????-?-??????-???0???1---?-001---??--??????????-?01??????11?0111001?1-?00-010??00-000000?012--??1?
	Parexus_recurvus                          0-000?1?1????????0--????0?????????????????????????????????????????????????-??-????????????????????????????????????????????????????????0-??-?-?????????????100??-0?1100000-?---?---??-----------?-------?--???-?-?20------1----?0???0??????????????????????????????????????????0???????????????????-?--?????------??-????????????????????0??1100-0???????????--??-?-?-???--??-??1-00--?????????????????????????10-01010010?0??????-???0???01--?-001---?1--??????????1?010?????1111111001?10?001010???00100100???1--0???
	Poracanthodes_menneri                     0-001???????1001?0--??????????????????????????????????????????????????????-??-?????????????????????????????????????????????????????????-??-?-?????????????10???-0????????????-?---??-----------?-------?--?---???20------?----?0???0??????????????????????????????????????????????????????????????----?????-------?-???????????????????????110111?11??00????-----?-?-???--0?--11-010-?00??-??????-1???00?????01???1110011????????-???0???1---?-001---?1--??????????-?01??????11?0010001-0??01-10???0?000?1000101--10??
	Promesacanthus_eppleri                    0-000???????11???0--??1?0????????????????????1????????????????????????????-????????????????????????????????????????????????????????????-??-?-????????????0101??--?0111000-?---?---??-----------?-------?--???-?-?00------1----?0???0??????????????????????????????????????????0????????????????0??-?--?????-------?-???????????????????????0----0?11???010??--??-?-?-???--??-?11-----??0??-??????-1???00??0??01???111000001??????-???0???1---?-001---??--??????????-?0000????1101110001?00?01010-??0000001101101--101?
	Ptomacanthus_anglicus                     ?-000?1?1????0?0?0--??1?00??0????0???0???0000?????????????????10???0?0????-?1-?????1?????0????????????????????????????????????????????0------??0??10??????100??-0?01?0001????-?---??-----------?-------?--?---???20------1----?0???0??????????????????????????????????????????????????????????????----?????------??-???????????????????????1100-0?110000????-----?-?-???--0?--11-??--??0??-??????-1???00????0010-0100001010??????-???0???01--?-001---?1--??????????-?0100????1101111001-?0-001000??0001001?00111--001?
	Diplacanthus_striatus                     0-100???????11???0--????0?????????????????????????????????????????????????-????????????????????????????????????????????????????????????-??-?-????????????0100??-0?00----0??---?---??-----------?-------?--?---??1?0------0----?0???0????????????????????????????????????????????????????????????0?----?????-------?-?001??0?10?010?0????0??0--0-1??????1????-----?-?-???--0?-??1---?-?????-??????-1????0??????10-0110100000??????-???0???00110-001---?1--??????????0?0100???01111010001-00-0001001?0000001100101--10??
	Tetanopsyrus_lindoei_breviacanthias       0-000???????1021?0--??1?0?????????????????????????????????????????????????-????????????????????????????????????????????????????????????-??-?-?????????????110??-0?00----0-?---?---??-----------?-------?--?---???-0------0----?0???0???????????????????????????????????????????????????????????-??-?--?????-------?-????????????????????0??10-0?1?010001????-----?-?-???--00-?11---0-?00??????????????00??0?0010-0100001001??????-???0???1---?-001---?1--??????????-?0100????1100011001-00-00-100??00-0001100101--101?
	Dobunnacanthus_waynensis                  0-00??????????????????????????????????????????????????????????????????????-????????????????????????????????????????????????????????????-??-?-???????????????????0??100001??-?-?---??-----------?-------?--???-?-?20------?----?0???0??????????????????????????????????????????????????????????????-?--?????------??-????????????????????1??11?0?0??????????0--??-?-?-???--??-??1-??--?????????????????00??????10-0100001??1??????-???0???01--?-001---?1--??????????1?01??????1111111001????001010??000100??????1--??1?
	Cladodoides_wildungensis                  1010?????????????????110???000001100100001111110011101111010100011??00?-??-?1-121110000200011???00-0?00001??100???0-?1000101001000-0010-??-?-????????????????---?-???????????-?---??-----------?-------?--???-???????????????-?????????????????????????????????????????????????????????????????-??----?????------??????????????????????????1???-0?11?00?????--??-?-?-???--0?--11-???-1-0????????????????????0?????????????????????????????????????---???????????????????????????????????????????????????????????--????
	Akmonistion_zangerli                      10000???????1?20?0--?11000?0100111001100??1111?001???10110100?001??000????-?1-021100?10200011???0?-0?00001??100??00-?10001?1001000-0010------???001?0???001?1-----00----1-?---?---??-----------?----------------?-2------0----?????????????????????????????????????????????????????????????????-??----?????---------????????????????????1??1110-0?11?000?00?-----?-?-??---0?--11-10--1?0??????????????0??0000010011-0011011100??0-0101?0-1---?-000---?0--?????????????00001001010000000-1--00-??01-1??0?00?0-??2---1??
	Cobelodus_braincase                       1010?????????????????11?0??010001110110101111110011101011010000011?000??0?-?1-121100010200011???01-0?0?001??00???00-?1001001000010-00?0-??-?-????????????0???-----?0----1-?-?-?---??-----------?-------?--???-?-?-?------?----?????????????????????????????????????????????????????????????????-??-?--?????-------?-???????????????????????????-????????????--??-?-?-???--??-??1-???-1?0??????????????0??0000??????-?????????????-????????---?-???---??--???????????????0??0-????????????-???-??10-0??0?0???-???---???
	Cladoselache_kepleri_fyleri               1010??101?????????????1?00?0??0111???10???111????????????010??101??0?1????-?1-1211?0???2000?????0?-0?000?1??1????00-?1?0?????0?000-?010-??-?-???001??????????-----??----1-?---?---??-----------?-------?--???-?-?-0------0----?????????????????????????????????????????????????????????????????-??-?--?????-------?-???????????????????????1???-??110000?0??--??-?-?-???--??-?11-??--1-0??????????????0??0000010-01-001101010???0-0000?0-1---?-000---10--?????????????000010?10000?0000?1-?0?-??0?-0??0?0???-???---???
	Chondrenchelys_problematica               1?10????????1?2??????01120?0?000110?-11???0????????????0??0?0?001?????????-?1-1???????-2?0??????0?-0?00001??10???00????0?????????0--010-??-?-????????????01?1-----00----0-?---?---??-----------?-------?--???-?-??0------0-??-?????????????????????????????????????????????????????????????????-??-?--?????-------?-????????????????????1??1100-0?11?00011??--??-?-?-???--??-?11-??1-??1??????????????0???0?1010011-00110100-0???-1010?0?1---?-000---??--?????????????000??0-00-00---00?1-?0--??-0-0??0?00?00??---????
	Helodus_simplex                           1010????????1?20?0--?11?00?00?0011???11??010?????????0-0?000??1????-?1??????1-????00??-200??1???0??0?00001??100??00-?1000???1??0?1--0?0---???????????????011?---0-00----?-?---?---??--?????----?-------?--???????-0------0----?????????????????????????????????????????????????????????????????-?????????????????-?-???????????????????????1110-0??1???-?1-?--??????????-??0??11?00--??1??????????????????0?001???1??001???1?0??1-1000?011---?-000???10--?????????????1?????01010000010??0-00-0-11?0??0??1?0011?-011??
	Debeerius_ellefseni                       1?10-???????1?2??---?01120?0?0?0111?-11??10?10???????0-0100?0?00??????????-?1-1?1?-??1-200??1?????-0??100???1?0??00?????0??01100?0?00?0-??-?-??00?010??0001?1-----00----0-?---?---??-----------?-------?--???-?-?-0------0----?????????????????????????????????????????????????????????????????-??-?--?????-------?-????????????????????1??101?-0?01?000?1??--??-?-?-???--??-?11-10--1-0??????????????0??0000110011-0011010000??0-1010?0?1---?-000---1?--?????????????10000001-10010000?1-?0?---1110??0?00?0???----???
	Doliodus_problematicus                    10?0?????????????????11000?00?00010??00???1111?00??1?11??01000?0????00????-?1-1211010002000?????0?-0?00001??100??00??1000???00100?-0010------?????100??0001??---0-?0----?-?---?---??-----------?-------?--?---???-0------?----?????????????????????????????????????????????????????????????????-??----?????-------?-???????????????????????1110-0?11????????-----?-?-???--0?--11-10--1-0??????????????????0??????????????????0????0?00??????-??001---1????????????????????????????11???-??-0???????0??0??100????--????
	Hamiltonichthys_mapesi                    1?10????????1?2??????11?01?00??0110?-?0?????1????????110?0001??01???0?????-?1-??11????12000?1??????0?000????1????00-??00???1?????0-00?0------??0??1?0???00110---0-00----1-?---?---??-----------?-------?--?---???-1------0----?????????????????????????????????????????????????????????????????-??----?????-------?-????????????????????0??1110-0?01?0?010??-----?-?-???--00-?11-?0--1-0?????????????????00?0010?11-0001010000??1-0000?021---?-000---?0--?????????????10001011010010101-1--0?-??0110??0?00?00?12--01??
	Onychoselache_traquari                    1?10????????1????10-?11?0??0????11????0??????0??????????????1?????????????-?1-??1??????2???????????0??000???1?0??00????00??????0?0????0-??-?-????????????01?1-----00----?-?-?-?---??-----------?-------?--???-?-?21------0-?--?????????????????????????????????????????????????????????????????-??-?--?????-------??????????????????????0??1110-0?01?0?0?0??--??-?-?-???--??-?11-10--?-0??????????????0??0000010011-1001010000??1-0000?001---?-000---1?--?????????????10000?11010010101-1-?00-??0110??0?01?0-01----???
	Orthacanthus_sp                           1110-???????1?21?---?110?1?00000110010000111111001110111101010001?????????-?1-021110010200011?????00?00001??100??00-?10001010?1000-00?0-??-?-??00011??????1??---0-?0----1-?-?-?---??-----------?-------?--???-?-?-0------0----?????????????????????????????????????????????????????????????????-??-?--?????-------?-???????????????????????1110-0?11100010??--??-?-?-???--??-?11-00--1-0??????????????????????10011-0011011??????-1110???1---?-000---??--?????????????-??0?0-10?00??001?1-?00-0?-00?????????????--????
	Pucapampella_rodrigae                     1010??????????????????1????00000110?110??110011001?10101011?001001??00?0??-?1-12?1000002000?1???0?00?0?0??0?00???00-??0000000?0?00000??-??-?-????????????????---?-???????????-??--??--?--------?-???---?--???-???-????-?-??-?-?????????????????????????????????????????????????????????????????-??----?????------??-????????????????????????????????????????--??-?-?-???--??-??1-?-?-1-0??????????????????????????????????????????????????????????---???????????????????????????????????????????????????????????--????
	Tamiobatis_vetustus                       1110????????1????????11??0?0000011001000011111?001???111101000001??000??0?-?1-021110010200011???0?00?000?1??100??00-?1000101001000-00?0-??-?-?????????????11?---0-???????????-?---??-----------?-------?--???-?-?-?------?----?????????????????????????????????????????????????????????????????-??-?--?????------??-???????????????????????1110-0?11?000????--??-?-?-???--??-?11-??--1-0?????????????????0?0??????????1??????????-????????---?????---?1--????????????????0???1?1??110????????????????????1-0-01?--00??
	Tristychius_arcuatus                      1010????????1?2??????11000?00000110?-10?0?01-1?001?1???11000?1001?????????-?1-121100?112000?1???0?00?0000???100??00-?10?001?0??100-0010-??-?-???0?1?????011?1-----00----0-?---?---??-----------?-------?--???-?-?-0------0----?????????????????????????????????????????????????????????????????-??-?--?????-----?-?-???????????????????????1110-0?01?0?010??--??-?-?-???--??-?11-?0--1-0??????????????1??0000010011-0011010000??1-0100?001---?-000---10--?????????????1??00011010010101?1-?00???0110??0?01?0-??----???
	Dialipina_salgueiroensis                  0-??1????????1??010-??1?0?????????????0???????????????????????????????????????????????-???????????????????????0???????????????????????????????????????????0-01-101??????0?101??0????1??10?0??-0?11???0???????01??1--1?0???-?-?00---0--0?-000?--?0000??000?????????????10????0?-0??-0?00??-???110?????01010?0??1???00-001-00000?0???0???????1?-00?1????????????0??11??0?????????1????0?????-????01-0????0??0???10-0???????????????????0???00110-000?00?01?????--?????0?101????00-00--??1?0011?-??0??00??00?011011??-?0?
	Ligulalepis_toombsi                       0-01????????????0????0100010?1?01100010??0?000100111?100011??????10?????0???1-011?0010-20???0---0??0-000010-0?0??00?01?00??00?0?00?001???????????????--???0-?1-1?????????????0?????????????0?-??10????????????1??1--?00????????0---0--??-000---?0?0???0?0????????0???????0?0???0??-0?00????????1????00?020?0????0000-001-?0000?????0???????????????????????????????????????????1???????0??????????????????????????????????????????????????????????????????????????????????????????????????????--?????????10???????????
	Cheirolepis_canadensis                    0-0?????1???1??-0110??1?0???????1?????????????????????????????????????????????????????-????????????0??????????0???????????????????????????????????????????0-01-11{0 1}-110?100110?10000?00010?010000111-10010010001001--?01-?10--000---0--01-000---?000000000?----0?-000?110?0000000??-00-01101000011?2?110000100100?100-001-00000?1100000?12?-10-001111?1?000000000011000?????????1??-?1?????-????0100???000?0?0010-0?????????1?????0???0?0?00110-0000101010---?--00???0-000????00-00---?110111----0??00-0001010111--0010
	Cheirolepis_trailli                       0?00??1?1???0???0110??1?0???????1??????????00????????????1????????00?1??????10???????????????---0?00-00001??1?00?00001??0???010000?001101000?00??0???--??00?01?110?110?100110?10000?00010?010000111-10010010101101??1?1??10??000---0--01?000---?000000000-----0?-0?0011000000000?0-00001101000011?2?110000100100???0-001?00010?1100000-12?-10?001111?10000000000011000200?11?1110???1100?0-?2-20100-?0000000?010-0?????1???1001?100000-0000110?0000101010------00-?10-000????00?00????110111????0??00-0001010111??0010
	Howqualepis_rostridens                    ?-??????1??????-0?????1?00?0110?111??10?????0????????????111???10?00?1?0?00??00?1?????-2?0??0?????00-000???-1?00???001?0????010?????0?111101100?10???--???0-01-110-1100100110000000?000110001-0001101001001?101101--100-?10--000---0--01-000---?000000000-----0?-0?0011000?00000?0-01100100000011?00?00000100100?110-001-000000010000--12--110101111?1??0010001?011001200?1??1110?111100?0-?2-20100-?0000?0?0010-0?-???1??0110??100000-?000110-0000101010------00-?10-0001???00-00---?110101-----??00-000?01101101-000
	Mimipiscis_toombsi                        0-010?1?1???102-0110?011001011001111010110100010011111000111011100001100000010011??010-200010---0000-000010-1000?00001?00??00100000001101101100111?10--0000-01-110-1100100110000000?000110001-00011010010010111101?-100-?10?-000---0--01-000---?000000000-----0?-0?0011000?00000?0-01000000000011?001100001001000010-001-000000010010--12--10-001111110000100000011000200111011101-1110000-02-20100-000000000010-00----1-001101010000?-1000110-0000101010------00-?10-00010?-00-00---0110101-----0000-000101101101-000
	Moythomasia_durgaringa                    0-010???1???102-0110?011001011001111010110100010011111000111011100001100000010011??010-200010?????00-0000?0-1000?00011?00??00100000001111101101?11?10--0?00-01-11?-1100100110000000?000110001-00011010010010111101--100-?10--000---0--01-000---?000000000-----0?-0?0011000?00000?0-00010010000011?001100001001000?10-001-000000010010--02--10-0011111100001000{0 1}00110002001??0111?1-1110000-0?-?0110-000000000010-00----1-0011010100000-1000110-0000101010------00-?10-0001?1-00-00---0110101-----??00-0001011011010001
	Kentuckia_deani                           0-01?1????001????1??00110010110011110101100000100111110-?1110111000011?0??????011?0010-200010?--0000-0000?0-100??00101100?00010000?001111?????????0??--???0-01?110-1100100?1?010000?100???001-00011010010010111??1--100-??0--000---0--01-000---?000000000-----0?-0??0?1000?000?0?0-0?000?000?0011??0?1?000?0????0110-001-000000010000--1?--10--011111100?0???0?????????????????1??-11100??-????01???0?0?000000???????????????????0????-1?00??????0???????------??-??0???????????????????????-??????00?00???11???110?00
	Osorioichthys_marginis                    0-0?0???????1?2?01????1?????????????????????????????????????????????????????1??????????????????????0?0????????0??????????????????????????????????????--???0-01-11?-1100100110?000???0?0110001-0?101?1001??1?101101--1?0-?10--000---0--01-000---?000000000-----0?-0?0011000?00000?0-01000010010011?0???0000?00?00???0-001-000000010000--1?--1???0?1????????10000??110?02????????1??-?1?????-????0?1????000?0?0????????????????????0???0-?000110-000010??10------0?-?10-?????????-00---???01???---???00?00??0????10???00
	Meemannia_eos                             0-01111?10001?2?01110??????0????????01????????1??111?11??11??1??????1??????????????????2000??---?????0?0????0??????????????0?????????????????????????--???0-?1-1?????????????0?0???????????0??0?10????????????1??0--1?0????????0---0--0?-000---?0?0???0?0????????0?0?????0?0???0??10?00????????1?????0?010????????00-001-00000?0???0??-????1?-0011?????000??0????10????????????1?????????????????????????????????????????????????????????????????????????-???--???????????????????????????????????????????????????????
	Guiyu_oneiros                             0-010?1?1???1?2?011-?01?00?1???0100??10?1??00????????????1????????????010?0110??11????-??????---???0??00010???00?0?????0???0??000???0110001000???????--???0-01-110-11001001011110?0?0001000100010010001100000011?1--100???0--000---0--01-000---?000000000?---0??00?0010000020?10-1-0000??0??0??1??0?001000?0?11?0?00-001-000000010000-?02--11-1011?????000000111111001011011???1??1101?00?-0???01?0?0??0??0?0?1????--?-1?????????0???????0011100011000110---0--001??001??????1?000100?1?01?10-000??00-000101101101-000
	Psarolepis_romeri                         0-01111?10?0102?0111001000?1?1001001?10?1??00?1001?1?100011??????100??010?01100111??10-20???0?????00??00?10?000?0??????0????????00???110001000????????????0-01-?10-??????????11???0?000??10???0100?0?1010??1101??2--?00???0--000---0--01-000---?0?????000?---??????00???0???10??001?1??????????1??010110000?01110?10-0??-000?0??1???0???2?-11?1011?????000000111110101011011???1?01101?00??0???01?00000?0?0???????????-1??01?000100????0-00?1???01?{0 1}0011?---?--0????00???????1?0?0100???????0?0????00-?0?101001?010???
	Achoania_jarvikii                         0-011???????1?2??1???01000?1??00100??1?????0?????????????1???????1????011?01100?11?????????????????0??00?10???0????????0????????0????11?001000????????????0-????10???????????11??????????10???01??????0????10?1??2--100??????000---0--01-000---?0??????00?---????0?00???0???????001?1??????????1??????1010???1?????0-0??-????0??????????????1?1?11??????0?0?0?11?10101011011???1?1110??0??-0???0120?000???0????????????????1?0??1????????00?1????????????-????????????????????????????????????????????????????????????
	Onychodus_jandemarrai                     0-01?1???0001?2-?0--0?1?00111?00100-?1011??00?1001?1?????111?????00?0??1000110??????1?-?????????0??0??000?????00?0?????????????000???110101000??10?1?--0?00-01-111-1100?0010111100??00000001010?101000101101001012--1000?1100000---0--01-000---?000000000----00?00000110001100???0?10000100100010?011110-1000111-?10-0-0-0000000101-0?012--11010111110??00000001111001011011??11011101-0-0--00111202000101000010-00----1-000?100?0-???10?00110-000110101?------0?-100-1?????000-00---0100110----01100-0001001001---00-
	Miguashaia_bureaui                        0-??0???????1?2??1????1?0???????1??????????????????????????????????????1?????0????????????????????????????????1???????????????????????1???????????????????0-01-111-1????0?10???100??--000?010?0?101000?0110?0-1010--1000??100100---0--01-000---?0?0000000?---00?00????1??0200????0?0?0001001?0-10???11?0-1??0?10-??0-0-0-0000000100-?--12--10-0?111??0??00000000011110211?11???1?1-?0??0??-?????000?00101?0?0?10-0???????????????0???0???00110-??01?0101?------0???01-?01????00???--??10011?----00000-000??01011---00-
	Styloichthys_changae                      0-011???1???1?2?0111?01100?1?100110?010?1?0?0?1101?????0?11001010111?0011?00100111?0??-200010---0?00-00001001?000000???00??00100?000011010001?0??????--???0-01-11?-??????????111?0??11???0????00?010?1?0010??01??0--?00???0--?00---0--01-000---?0?00??000----?0????00???00??1??10?1??????????0010?110111?00?10110?10-0?0-00?00001???0???2--11??011?????0000???01?100100110?????1??1101?0??-0????120?00??1?0???????0----1-000-111?0-??????00110-??0?11??1?---?--?????????????????????????????-??????0?????101101?11????
	Diabolepis_speratus                       0-011???1???1?2?110-?01?00?0?100110??10????00?1??11??????11??????0????1?0?1010010-????-200???---0??0??00010???00?0?????0???????0?????110100110???????--???0-?1-1????????????-011??0????001110?0010????1????00?1??0--100??????100---0--01-000---?0?0???000?---?0??0??0???01?????0100?1??????????1??11011110?11?110110-0??-00?00?????????????10-0011?????00000--00-11000210???0??1?1-10?0000?0???0?21-110?0?00??????????????????????????????????????????????-???????????????????????????????????????????????????????????
	Youngolepis_praecursor                    0-011???1???1?2??10-?01100?01100110101011?000011011?11?001110101001000111?1010010-001?-200010---0000-00001011001000001?00??00100000001101001100??????--???0-01-11?-?????001?0011??0011?0011???00101001100100001??0--100???0--100---0--01-000---?0?????000?---?0??0?00???00?11??1000?1??????????10?110111100110110110-0??-00?00??????0???2??11??01111???0000111000101000110??1?11?11101?00??00??0?2000001??0???????0----1-000-111?????????00110-??0?11??0?????????????????????????????????????????????????101101?11-0??
	Powichthys_thorsteinssoni                 0-011?111???????110-?01100?11100110??101???00??10??1?????1110?010011?0111?0010010-00??-200010---0?00-000010110010000?1?00??00100000001101011100??????--???0-01-11?-1100?001?0011??00110001110?01101?0??????00?10?0--1?0??????100---0--01-000---?0?00??000?---?0??0?00?010011?1110000?00????????10?110111-1001?11-?10-0??-00000?????00???2??11??011?????0000?11010101000110?????1011101?00??0?000120000010?0??????????????????????????0???00110-??0?????0?????????????????????????????????????????????????101101111-0??
	Porolepis_sp                              0-011???????1?2-110-?01100?11?001101?1011?000??101?1?????111??01?0???001?0??10011-????-20???0??????0??00?10???0?10???1?0?????10000??011010?1?1??11?11--00?0-01-110-110?100100111000???0??00???0??010???0???0001??0--?000??110100---0--01-000---?0?0000000?---00?00??01??00?101100000?000000100010??10111-100?011-?11-0?0-0000000100?0-?12--1101011111000000111?1011??0011?11?111?11101000?-000?002000001??0???10-00----1-000?1???0??10??-00110-00011?1000---?--00?1??-1?0????00-00---?100110----0??00-000101101110-00-
	Glyptolepis_groenlandica                  0-010??????????-?????01100?11000111??1011??001?10????????1???????011??0?0?0?10011-00??????????--0??0??000?1????010??-110???0?100000?0111100111111?011--0000-01?111-1100100101111000?010??00???01?01000101000?010?1--1000?0110100---0--01-000---?0?0000000----00?00?0?1??00?10110-000?000000100010??10111-100?01?-111-0-0-?000000100???-11--110101111100000011101011?00011?11111101110?00?0-000000?0???01?1?0??1????------????1????-?1000-??????0??1??1???------??-1??-?????????-??---??001?0----???00-000?????????-00-
	Kenichthys_campbelli                      0-011???????1?2??1???01??0?1?100110??10?1???0??11????????11??????0????010?0010??0-?????????????????0??00?1????00?0?????0?????10???0?0110200010???????--???0-01-11?-??00100100111??0?11??011101001010011001000010?0--100???0-?100---0--01-000---?0?0???000?---?0????00???00111??10000100???????010?110111-1001011-110-0???00?00??????0??????10--011?????0000101000111001110?????1?1-10??????00??00?0000010?0???????0----1-000-????????????00110-??0?1?????????????????????????????????????????????????????101101?10-0??
	Osteolepis_macrolepidotus                 0-011???????1?2-110-?01100?1?1001101?1011?0?0011?11?1??0?11?010100110001000010010-?0??-20?0?0---0?00-0000001110?000????0???00100?0?0011020000????1?1?--??00-01-11?-11001001001-10?00??0001-10100001000-???????1010--100??1111100---0--01-000---?000000000----00?00000110101101110000-000000100010???0???-1????11-?10-0-0-0000000100-0--12--10-001111?????00?0????11???1?????1?11?1-101?0??-????00?0?00?10?0???10-0???????????111?0???0??-00110-000111100?------00-010-1001???00-00---?100110----01100?000101101110-00-
	Gogonasus_andrewsae                       0-01111110001?2-11?-0011001110001101010110000??11111?????111010100110001000010010-?010-200010---0?00-000000111000000-1?00??001000000011020000001?1?11--0000-01-110-1101?0010?1-100001?0001-10100001000-??00000?010?-1010?1101100---0--01-000---?000000000----?0??0000110101101200000-0000?0100010???0???-1????11-010-0-0-0000000100-0--12--10-001111100000010????1????1?????111101-1010000-000000?000011010000?????????????0?111?0-00?0?-00110-?00?111000------00-010-???????????????01001??-?--???00-000100101?10-00-
	Eusthenopteron_foordi                     0-0101???000102-?0--0011001111001101010110000?1111111100?111010100110001000010010--011-200010---0100-00000011100111001?00??00100000001102000001111011--0100-01-110-11001001001-100001?0001-10100001000-??00000?012--1010?1101100---0--01-000---?000000000----00?0000011010110120-0-0-000000100010???0???-1????11-010-0-0-?000000100-?--12--10-001111100000010????11???1?????111101-1010000-111000201000101000010-00------000-111?0-00000-00110-0001111000------00-010-101101000-00---0100110----01100-0001001011---00-

;
	IDS 0183b2a596da497 0183b2a59724498 0183b2a59724499 0183b2a59724500 0183b2a59724501 0183b2a59724502 01841d2bd4c7502 01841d2bd4c7503 01841d2bd4c7504 0183b2a59724503 0183b2a59724504 0183b2a59724505 0183b2a59724506 0183b2a59724507 0183b2a59724508 0183b2a59724509 0183b2a59724510 0183b2a59724511 0183b2a59724512 0183b2a59724513 0183b2a59724514 0183b2a59724515 0183b2a59724516 0183b2a59724517 0183b2a59724518 0183b2a59724519 0183b2a59724520 0183b2a59724521 0183b2a59724522 0183b2a59724523 0183b2a59724524 0183b2a59724525 0183b2a59724526 0183b2a59724527 0183b2a59724528 0183b2a59724529 0183b2a59724530 0183b2a59724531 0183b2a59724532 0183b2a59724533 0183b2a59724534 0183b2a59724535 0183b2a59724536 0183b2a59724537 0183b2a59724538 0183b2a59724539 0183b2a59724540 0183b2a59724541 0183b2a59724542 0183b2a59724543 0183b2a59724544 01841d2bd4c7505 0183b2a59724545 0183b2a59724546 0183b2a59724547 0183b2a59724548 0183b2a59724549 0183b2a59724550 0183b2a59724551 0183b2a59724552 0183b2a59724553 0183b2a59724554 0183b2a59724555 0183b2a59724556 0183b2a59724557 0183b2a59724558 0183b2a59724559 0183b2a59724560 0183b2a59724561 0183b2a59724562 0183b2a59724563 0183b2a59724564 0183b2a59724565 0183b2a59724566 0183b2a59724567 0183b2a59724568 0183b2a59724569 0183b2a59724570 0183b2a59724571 0183b2a59724572 0183b2a59724573 0183b2a59724574 0183b2a59724575 0183b2a59724576 0183b2a59724577 0183b2a59724578 0183b2a59724579 0183b2a59724580 0183b2a59724581 0183b2a59724582 0183b2a59724583 0183b2a59724584 0183b2a59724585 0183b2a59724586 0183b2a59724587 0183b2a59724588 0183b2a59724589 0183b2a59724590 0183b2a59724591 0183b2a59724592 0183b2a59724593 0183b2a59724594 0183b2a59724595 0183b2a59724596 0183b2a59724597 0183b2a59724598 0183b2a59724599 0183b2a59724600 0183b2a59724601 0183b2a59724602 0183b2a59724603 0183b2a59724604 0183b2a59724605 0183b2a59724606 0183b2a59724607 0183b2a59724608 0183b2a59724609 0183b2a59724610 0183b2a59724611 0183b2a59724612 0183b2a59724613 0183b2a59724614 0183b2a59724615 0183b2a59724616 0183b2a59724617 0183b2a59724618 0183b2a59724619 0183b2a59724620 0183b2a59724621 0183b2a59724622 0183b2a59724623 0183b2a59724624 0183b2a59724625 0183b2a59724626 0183b2a59724627 0183b2a59724628 0183b2a59724629 0183b2a59724630 0183b2a59724631 0183b2a59724632 0183b2a59724633 0183b2a59724634 0183b2a59724635 0183b2a59724636 0183b2a59724637 0183b2a59724638 0183b2a59724639 0183b2a59724640 0183b2a59724641 0183b2a59724642 0183b2a59724643 0183b2a59724644 0183b2a59724645 0183b2a59724646 0183b2a59724647 0183b2a59724648 0183b2a59724649 0183b2a59724650 0183b2a59724651 0183b2a59724652 0183b2a59724653 0183b2a59724654 0183b2a59724655 0183b2a59724656 0183b2a59724657 0183b2a59724658 0183b2a59724659 0183b2a59724660 0183b2a59724661 0183b2a59724662 0183b2a59724663 0183b2a59724664 0183b2a59724665 0183b2a59724666 0183b2a59724667 0183b2a59724668 0183b2a59724688 0183b2a59724669 0183b2a59724670 01841d2bd4c8506 0183b2a59724671 0183b2a59724672 0183b2a59724673 0183b2a59724674 0183b2a59724675 0183b2a59724676 0183b2a59724677 0183b2a59724678 0183b2a59724679 0183b2a59724680 0183b2a59724681 0183b2a59724682 0183b2a59724683 0183b2a59724684 0183b2a59724685 0183b2a59724686 0183b2a59724687 0183b2a59724689 0183b2a59724690 0183b2a59724691 0183b2a59724692 0183b2a59724693 0183b2a59724694 0183b2a59724695 0183b2a59724696 0183b2a59724697 0183b2a59724698 0183b2a59724699 0183b2a59724700 0183b2a59724701 0183b2a59724702 0183b2a59724703 0183b2a59724704 0183b2a59724705 0183b2a59724706 0183b2a59724707 0183b2a59724708 0183b2a59724709 0183b2a59724710 0183b2a59724711 0183b2a59724712 0183b2a59724713 0183b2a59724714 0183b2a59724715 0183b2a59724716 0183b2a59724717 0183b2a59724718 0183b2a59724719 0183b2a59724720 0183b2a59724721 0183b2a59724722 0183b2a59724723 0183b2a59724724 0183b2a59724725 0183b2a59724726 0183b2a59724727 0183b2a59724728 0183b2a59724729 0183b2a59724730 0183b2a59724731 0183b2a59724732 0183b2a59724733 0183b2a59724734 0183b2a59724735 0183b2a59724736 0183b2a59724737 0183b2a59724738 0183b2a59724739 0183b2a59724740 0183b2a59724741 0183b2a59724742 0183b2a59724743 0183b2a59724744 0183b2a59724745 0183b2a59724746 0183b2a59724747 0183b2a59724748 0183b2a59724749 0183b2a59724750 0183b2a59724751 0183b2a59724752 0183b2a59724753 0183b2a59724754 0183b2a59724755 0183b2a59724756 0183b2a59724757 0183b2a59724758 0183b2a59724759 0183b2a59724760 0183b2a59724761 0183b2a59724762 0183b2a59724763 0183b2a59724764 0183b2a59724765 0183b2a59724766 0183b2a59724767 0183b2a59724768 0183b2a59724769 0183b2a59724770 0183b2a59724771 0183b2a59724772 0183b2a59724773 0183b2a59724774 0183b2a59724775 0183b2a59724776 0183b2a59724777 0183b2a59724778 0183b2a59724779 0183b2a59724780 0183b2a59724781 0183b2a59724782 0183b2a59724783 0183b2a59724784 0183b2a59724785 0183b2a59724786 0183b2a59724787 0183b2a59724788 0183b2a59724789 0183b2a59724790 0183b2a59724791 0183b2a59724792 0183b2a59724793 0183b2a59724794 0183b2a59724795 0183b2a59724796 0183b2a59724797 0183b2a59724798 0183b2a59724799 0183b2a59724800 0183b2a59724801 0183b2a59724802 0183b2a59724803 0183b2a59724804 0183b2a59724805 0183b2a59724806 0183b2a59724807 0183b2a59724808 0183b2a59724809 0183b2a59724810 0183b2a59724811 0183b2a59724812 0183b2a59724813 0183b2a59724814 0183b2a59724815 0183b2a59724816 0183b2a59724817 0183b2a59724818 0183b2a59724819 0183b2a59724820 0183b2a59724821 0183b2a59724822 0183b2a59724823 0183b2a59724824 0183b2a59724825 0183b2a59724826 0183b2a59724827 0183b2a59724828 0183b2a59724829 0183b2a59724830 0183b2a59724831 0183b2a59724832 0183b2a59724833 0183b2a59724834 0183b2a59724835 0183b2a59724836 0183b2a59724837 0183b2a59724838 0183b2a59724839 0183b2a59724840 0183b2a59724841 0183b2a59724842 0183b2a59724843 0183b2a59724844 0183b2a59724845 0183b2a59724846 0183b2a59724847 0183b2a59724848 0183b2a59724849 0183b2a59724850 0183b2a59724851 0183b2a59724852 0183b2a59724853 0183b2a59724854 0183b2a59724855 0183b2a59724856 0183b2a59724857 0183b2a59724858 0183b2a59724859 0183b2a59724860 0183b2a59724861 0183b2a59724862 0183b2a59724863 0183b2a59724864 0183b2a59724865 0183b2a59724866 0183b2a59724867 0183b2a59724868 0183b2a59724869 0183b2a59724870 0183b2a59724871 0183b2a59724872 0183b2a59724873 0183b2a59724874 0183b2a59724875 0183b2a59724876 0183b2a59724877 0183b2a59724878 0183b2a59724879 0183b2a59724880 0183b2a59724881 0183b2a59724882 0183b2a59724883 0183b2a59724884 0183b2a59724885 0183b2a59724886 0183b2a59724887 0183b2a59724888 0183b2a59724889 0183b2a59724890 0183b2a59724891 0183b2a59724892 0183b2a59724893 0183b2a59724894 0183b2a59724895 0183b2a59724896 0183b2a59724897 0183b2a59724898 0183b2a59724899 0183b2a59724900 0183b2a59724901 0183b2a59724902 0183b2a59724903 0183b2a59724904 0183b2a59724905 0183b2a59724906 0183b2a59724907 0183b2a59724908 0183b2a59724909 0183b2a59724910 0183b2a59724911 0183b2a59724912 0183b2a59724913 0183b2a59724914 0183b2a59724915 0183b2a59724916 0183b2a59724917 0183b2a59724918 0183b2a59724919 0183b2a59724920 0183b2a59724921 0183b2a59724922 0183b2a59724923 0183b2a59724924 0183b2a59724925 0183b2a59724926 0183b2a59724927 0183b2a59724928 0183b2a59724929 0183b2a59724930 0183b2a59724931 0183b2a59724932 0183b2a59724933 0183b2a59724934 0183b2a59724935 0183b2a59724936 0183b2a59724937 0183b2a59724938 0183b2a59724939 0183b2a59724940 0183b2a59724941 0183b2a59724942 0183b2a59724943 0183b2a59724944 0183b2a59724945 0183b2a59724946 0183b2a59724947 0183b2a59724948 0183b2a59724949 0183b2a59724950 0183b2a59724951 0183b2a59724952 0183b2a59724953 0183b2a59724954 0183b2a59724955 0183b2a59724956 0183b2a59724957 0183b2a59724958 0183b2a59724959 0183b2a59724960 0183b2a59724961 0183b2a59724962 0183b2a59724963 0183b2a59724964 0183b2a59724965 0183b2a59724966 0183b2a59724967 0183b2a59724968 0183b2a59724969 0183b2a59724970 0183b2a59724971 0183b2a59724972 0183b2a59724973 0183b2a59724974 0183b2a59724975 0183b2a59724976 0183b2a59724977 0183b2a59724978 0183b2a59724979 0183b2a59724980 0183b2a59724981 0183b2a59724982 0183b2a59724983 0183b2a59724984 0183b2a59724985 0183b2a59724986 0183b2a59724987 0183b2a59724988 0183b2a59724989 0183b2a59724990 0183b2a59724991 0183b2a59724992 0183b2a59724993 ;


END;
BEGIN NOTES;

	TEXT   CHARACTER = 2 TEXT = 'Maisey (2001: character 17), Pradel et al. (2011: character 0).';

	TEXT   CHARACTER = 5 TEXT = 'See notes above for character 5.Extensive pore canal networks represent a key component of the complex tissue type known as cosmine, but networks of vascular canals that open to the surface of bones and scales by pores are widely distributed among early vertebrates. Best known in sarcopterygians, pore-canal networks are also found in a range of taxa including probable stem osteichthyans (e.g., <i>Ligulalepis</i>	; Schultze, 1968: figs 1-4), acanthodians (e.g., <i>Poracanthodes</i>; Valiukevicius, 1992: figs 4, 9), and osteostracans (e.g., <i>Tremataspis</i>, Denison, 1947: fig. 1). Sarcopterygian pore-canal networks are distinguished from these other examples in the density of pore canals, and the flask-like shape of these structures. ';

	TEXT   CHARACTER = 6 TEXT = 'Added by King et al.^nDerived from Donoghue et al. (2000).^nThis character is problematic because the "absence" state could refer to anything from the total absence of exoskeletal ossification to the absence of any one of the three possible layers.';

	TEXT   CHARACTER = 7 TEXT = 'Based on Giles et al. (2010) and Keating et al. (2015)';

	TEXT   CHARACTER = 14 TEXT = 'Burrow & Turner (2010: character 61). Hanke & Davis (2008) express uncertainty about bone cell lacunae in the scale bases of <i>Gladiobranchus</i>. However, Newman et al. (2012), working on the basis of better preserved material of <i>Uraniacanthus</i> (to which <i>Gladiobranchus</i> is synonymous) show convincingly that these lacunae are lacking. <i>Climatius</i> is scored ''?'' in spite of &Oslashrvig''s (1967) report of acellular bases. &Oslashrvig figured flat-based scales from the head. This character strictly concerns body scales, which may have been different. <i>Cheirolepis</i> is scored ''1'' based on &Oslashrvig (1967). However, this is remarkably poorly documented in any accessioned specimens. Acanthodes is scored ''1'' based on Gross (1947) and Valiukevicius (1995). Dialipina is scored from Schultze (1968). Psarolepis is coded ''0'' based on Qu et al. (2013). The presence or absence of bone cells in the scale bases of <i>Brindabellaspisis</i> uncertain based on Burrow & Turner (1999). ';

	TEXT   CHARACTER = 16 TEXT = 'Burrow & Turner (2010: character 60).';

	TEXT   CHARACTER = 18 TEXT = 'This character, along with the following three, represents an atomization of compound characters relating to suite of features characterizing ganoine and cosmine (e.g., Davis et al. 2012: character 6; Zhu et al. 2013: character 6). A similar approach to atomizing these traits was adopted by Friedman (2007: characters 131, 138 and 195) and  Friedman & Brazeau (characters 36 and 37). An enameloid-like capping tissue is reported in thyestidians by Janvier (1996), so we have coded Osteostraci as polymorphic for this tissue.';
	TEXT   TAXON = 97 CHARACTER = 18 TEXT = 'from ???? to 10-1';

	TEXT   CHARACTER = 19 TEXT = See_notes_above_for_character_5.;

	TEXT   CHARACTER = 20 TEXT = See_notes_above_for_character_5.;

	TEXT   TAXON = 13 CHARACTER = 25 TEXT = 'Restructred according to Brazeau et al. (2020). This adds an additional state and distinguishes whether the expansion is formed from the ''upper lip'' (i.e. trabecular cranium) or the rhinocapsular block, as in <i>Macropetalichthys</i>';

	TEXT   TAXON = 51 CHARACTER = 33 TEXT = 'coded as "1" in previous version (cc Davis et al)';

	TEXT   CHARACTER = 56 TEXT = 'This character is highly problematic because the dorsal ridge is fundamentally related to the presence of opisthotic fossae for the epaxial musculature. The states are too difficult to define. This is retained in the list, but excluded from the analysis.';

	TEXT   CHARACTER = 79 TEXT = 'Schaeffer (1981), Coates & Sequeira (1998). This character refers to the presence of a transverse wall or process of the otic region that supports the hyomandibular articulation. Such a structure is present in many placoderms (the anterior postorbital process of traditional nomenclature), chondrichthyans (the lateral otic process), and osteichthyans (the lateral commisure sensu lato). There is some variability in the structure (pierced by jugular canal versus imperforate) and location (level with the anterior or posterior of the otic capsule) of transverse otic processes among early gnathostomes. We describe these patterns of variability in characters 126 and 164.  ';

	TEXT   CHARACTER = 80 TEXT = 'This character is modified from DFC characters 76 and 93. In part, this character describes patterns of variation among transverse otic processes that bear the hyomandibular facet (see characters 125 and 164). Transverse otic processes that lack a canal for the jugular are characteristic of many chondrichthyans (e.g. <i>Tamiobatis</i>, <i>Xenacanthus</i>).  In cases where taxa lack a jugular canal and have a posteriorly positioned transverse otic process, this structure is typically called a lateral otic process (e.g. Schaeffer 1981: figs. 6, 21; Coates & Sequeira 1998: fig. 6). This character is composed as a compound because there are no further dependent characters. Mathematically, this should be equivalent to atomizing and using inapplicability.';

	TEXT   CHARACTER = 81 TEXT = 'Here we define the postorbital process as a dorsally positioned process at the rear margin of the orbit. The postorbital process is known by a variety of names in different groups: suprapterygoid process (sarcopterygians: Jarvik 1980); supraorbital process (placoderms: Stensio 1969; Jarvik 1980); postorbital pila (in part; identified in some early sarcopterygians and Entelegnathus, where a bridge encloses the jugular vein: Yu 1998; Zhu et al. 2013); lateral commissure (in part; identified in early actinopterygians and Ligulalepis; Zhu et al. 2013). Rudimentary postorbital processes are present in the rhenanid Jagorina (Stensio 1969: fig. 90) and the porolepiforms Porolepis and Glyptolepis (Jarvik 1972: figs 20-21). Taxa in which the orbit is completely enclosed by the neurocranium (e.g., Macropetalichthys) or where the palatoquadrate is fused to the neurocranium (e.g., Helodus) are coded as uncertain for this character.';

	TEXT   CHARACTER = 83 TEXT = 'This character is coded as inapplicable in taxa lacking well-developed supraorbital shelves.';

	TEXT   CHARACTER = 84 TEXT = 'Subcranial ridges were first described in Doliodus by Maisey et al. (2009). These ridges extend along the ventrolateral corner of the basicranium from the level of the hypophysis up to the hyomandibular articulation. These ridges have not previously been recognized in other early gnathostomes prior to our observations in <i>Janusiscus</i>. It is apparent from our revised comparative anatomy of early gnathostome braincases that subcranial ridges are present in the braincase referred to <i>Ligulalepis</i>, where they are manifest as downturned margins of the ventral surface of the sphenoid (Basden & Young, 2001), and Mimipiscis (Gardiner, 1984: fig. 50), where they greatly reduced in length. These can also be homologised with the laterobasal angles described in <i>Brindabellasis</i> and <i>Kolymaspis</i>';
	TEXT   TAXON = 50 CHARACTER = 84 TEXT = 'Score refers to the laterobasal angles of the braincase (see Young, 1980).	';
	TEXT   TAXON = 51 CHARACTER = 84 TEXT = 'Score refers to the laterobasal angles of the braincase (see Young, 1980).';

	TEXT   CHARACTER = 85 TEXT = 'This character captures the variable relationship between the course of the jugular vein and the horizontal semicircular canal. In placoderms, the jugular canal extends lateral to the horizontal canal in dorsal view, whereas most crown gnathostomes show a contrasting condition where the vein is overlapped by the canal. Galeaspids and osteostracans are lack a horizontal canal, and are coded as inapplicable for this character.';

	TEXT   CHARACTER = 86 TEXT = 'Coates & Sequeira (1998: character 9).';

	TEXT   CHARACTER = 87 TEXT = 'Modified from Coates & Sequeira (1999: character 11), Coates & Sequeira  (2001a: character 75), Coates & Sequeira  (2001b: character 9) and Maisey (2001: character 9).';

	TEXT   CHARACTER = 88 TEXT = 'Here we define the vagal process as a lateral extension (or extensions) of the posterior otic region that are associated with foramina for branche of the vagus (X) nerve and bear facets for the branchial arches. They can also pierced by the jugular canal. Vagal processes are well developed in placoderms (e.g. Dicksonosteus; Goujet 1984: fig 6). A complete account of vagal processes is provided above in section 3 (''Lateral Processes of Early Gnathostome Neurocrania''). ';
	TEXT   TAXON = 54 CHARACTER = 88 TEXT = '<i>Gemuendina</i> changed to uknown. ';

	TEXT   CHARACTER = 89 TEXT = 'The craniospinal process forms the posterolateral corner of the braincase and is often involved with or supports the cranio-thoracic joint. A complete account of the craniospinal process is provided above in section 3 (''Lateral Processes of Early Gnathostome Neurocrania''). ';

	TEXT   CHARACTER = 90 TEXT = 'In petalichthyids such as Macropetalichthys, the occiput is flanked by large cucullaris fossae, resulting in a very elongage and narrow occipital region (Stensi�, 1969; Young, 1978). Although the endocranium of Lunaspis is not known in any external preparations, the stalked occiput is clearly visible in a radiograph prepared by W. St�rmer (SMF WS 10825) of an isolated skull from the Hunsr�ck Slate.';

	TEXT   CHARACTER = 94 TEXT = 'King et al. assumed this character to be inapplicable outside of osteostracans. This is incorrect. The posteroventral myodome is clearly observable in many placoderms, as well as <i>Shuyu</i>';

	TEXT   TAXON = 48 CHARACTER = 101 TEXT = 'Osteostracans and galeaspids scored as "forked".';

	TEXT   CHARACTER = 109 TEXT = 'This character is excluded from the analysis because its scirubg cannot be considered phenomenologically indistinct from the presence/absence of a metotic fissure.';

	TEXT   CHARACTER = 110 TEXT = 'This character also cannot be considered independent of the presence of a dorsal ridge. However, it will be retained provisionally.';

	TEXT   TAXON = 52 CHARACTER = 135 TEXT = 'Romundina re-scored as absent.^n';

	TEXT   CHARACTER = 144 TEXT = Scored_present_for_Acanthodes_and_Ptomacanthus.;

	TEXT   CHARACTER = 147 TEXT = 'Scores for certain placoderms without preserved or mineralized gill arch and braincase skeletons are based on the outline of the braincase on the visceral surface of the skull roofing bones and the postition of the postbranchial lamina on the shoulder girdle. In placoderms, there is no room for the gill chamber to be extended behind the skull, and must therefore have been placed in a sub-cranial position.';

	TEXT   CHARACTER = 148 TEXT = 'Gardiner (1984: character 27), Maisey (1986: character K11), Friedman & Brazeau (2010: character 12).The hypohyal is a cartilage that lies at the anterior end of the ceratohyal, and links the ventral half of the hyoid arch with the ventral gill skeleton. This character has been considered an osteichthyan synapomorphy (see Friedman & Brazeau, 2010 for a review). Davis et al. (2012: 43, supplementary material) query--but do not test--the status of the hypohyal as an osteichthyan synapomorphy, noting occurrences in the chondrichthyans Debeerius (Lund & Grogan, 2000: fig. 7) and Cobelodus (Zangerl & Case, 1976: fig. 13). The putative example in Debeerius is peculiar, as it articulates with the anterolateral margin of the median basal element, rather than linking the ceratohyal with this basal cartilage. We consider the condition of the mesial hyoid arch in Cobelodus to be unclear. ';
	TEXT   TAXON = 79 CHARACTER = 148 TEXT = Scored_absent_for_Ptomacanthus.;

	TEXT   CHARACTER = 149 TEXT = 'Friedman (2007: character 164).';

	TEXT   TAXON = 30 CHARACTER = 162 TEXT = 'Very definitely presented in Lunaspis^n';

	TEXT   CHARACTER = 209 TEXT = 'In rhenanids, we do not actually know the number of sclerotic plates because the observed external plates could be superficial tesserae overlying larger basal plates, as in other areas of the skull.';

	TEXT   CHARACTER = 211 TEXT = 'This character is composed as a compound because there are no further dependent characters. Mathematically, this should be equivalent to atomizing and using inapplicability.';

	TEXT   CHARACTER = 213 TEXT = 'Among taxa sampled in this analysis, osteostracans, antiarchs, Brindabellaspis, and Romundina bear pineal plates that contribute to the margin of the orbit, corresponding to state ''0''. We consider taxa where the pineal foramen is bounded by rectilinear skull roofing bones but which lack separate pineal ossifications (e.g., Mimipiscis) as showing state ''1''. Taxa lacking macromeric cranial skeletons are coded as inapplicable for this character. ';

	TEXT   CHARACTER = 214 TEXT = 'Denis & Miles (1981: character 16).This character is contingent on the presence of a dermal skull roof composed of large plates. In coccosteomorph arthrodires, the dorsal surfaces of the orbits, comprising the preorbital and postorbital plates, are formed of broad, concave laminae. Similar vaults on the visceral surface of the dermal skull are absent in other placoderms and osteichthyans.';

	TEXT   CHARACTER = 215 TEXT = 'Modified from Miles & Dennis (1979: character 6)';

	TEXT   CHARACTER = 217 TEXT = 'Miles & Dennis (1979: character 10), Dennis & Miles (1981: character 10).';

	TEXT   CHARACTER = 218 TEXT = 'Coded according to Burrow et al. (2011).';

	TEXT   CHARACTER = 219 TEXT = 'This character is contingent on the presence of a consolidated dermal cheek. This character reflects whether the canal-bearing dermal cheek (preorpercular or suborbital equivalent) is composed of one or multiple bones. State ''0'' is apparent in actinopterygians, Guiyu, Psarolepis (preopercular), Entelognathus and other placoderms. ';

	TEXT   CHARACTER = 220 TEXT = 'Zhu & Schultze (2001: character 64), Zhu & Yu (2001: character 48), Zhu & Yu (2002: character 48), Friedman (2007: character 43).';

	TEXT   CHARACTER = 221 TEXT = 'Zhu et al. (2001: character 54), Zhu & Yu (2001: character 54), Friedman (2007: character 48). This character applies only to the subset of sarcopterygians with subdivided cheek plates. In onychodonts (Andrews et al., 2006), porolepiforms (Jarvik, 1972), and coelacanths (Forey, 1998), the preopercular assumes a plate-like morphology. By contrast, tetrapodomorphs bear a bar-shaped preopercular bone (Jarvik, 1980; Long et al., 1997).';

	TEXT   CHARACTER = 222 TEXT = 'Friedman (2007: character 150).';

	TEXT   CHARACTER = 251 TEXT = 'This trait cannot really be defined for taxa lacking a substantial premedian or upper lip region. The preorbital depression is evident in rhenanids, though it may be somewhat indistinct from the lateral rim of the orbit margin. However, this is also the case in Romundina.';
	TEXT   TAXON = 98 CHARACTER = 251 TEXT = This_character_cannot_be_defined_for_taxa_lacking_an_premedian_or_upper_lip.;
	TEXT   TAXON = 99 CHARACTER = 251 TEXT = This_character_cannot_be_defined_for_taxa_lacking_an_premedian_or_upper_lip.;
	TEXT   TAXON = 100 CHARACTER = 251 TEXT = This_character_cannot_be_defined_for_taxa_lacking_an_premedian_or_upper_lip.;
	TEXT   TAXON = 101 CHARACTER = 251 TEXT = This_character_cannot_be_defined_for_taxa_lacking_an_premedian_or_upper_lip.;
	TEXT   TAXON = 102 CHARACTER = 251 TEXT = This_character_cannot_be_defined_for_taxa_lacking_an_premedian_or_upper_lip.;
	TEXT   TAXON = 103 CHARACTER = 251 TEXT = This_character_cannot_be_defined_for_taxa_lacking_an_premedian_or_upper_lip.;
	TEXT   TAXON = 104 CHARACTER = 251 TEXT = This_character_cannot_be_defined_for_taxa_lacking_an_premedian_or_upper_lip.;
	TEXT   TAXON = 105 CHARACTER = 251 TEXT = This_character_cannot_be_defined_for_taxa_lacking_an_premedian_or_upper_lip.;
	TEXT   TAXON = 106 CHARACTER = 251 TEXT = This_character_cannot_be_defined_for_taxa_lacking_an_premedian_or_upper_lip.;
	TEXT   TAXON = 107 CHARACTER = 251 TEXT = This_character_cannot_be_defined_for_taxa_lacking_an_premedian_or_upper_lip.;
	TEXT   TAXON = 108 CHARACTER = 251 TEXT = This_character_cannot_be_defined_for_taxa_lacking_an_premedian_or_upper_lip.;
	TEXT   TAXON = 109 CHARACTER = 251 TEXT = This_character_cannot_be_defined_for_taxa_lacking_an_premedian_or_upper_lip.;
	TEXT   TAXON = 110 CHARACTER = 251 TEXT = This_character_cannot_be_defined_for_taxa_lacking_an_premedian_or_upper_lip.;
	TEXT   TAXON = 111 CHARACTER = 251 TEXT = This_character_cannot_be_defined_for_taxa_lacking_an_premedian_or_upper_lip.;
	TEXT   TAXON = 112 CHARACTER = 251 TEXT = This_character_cannot_be_defined_for_taxa_lacking_an_premedian_or_upper_lip.;
	TEXT   TAXON = 113 CHARACTER = 251 TEXT = This_character_cannot_be_defined_for_taxa_lacking_an_premedian_or_upper_lip.;
	TEXT   TAXON = 115 CHARACTER = 251 TEXT = This_character_cannot_be_defined_for_taxa_lacking_an_premedian_or_upper_lip.;
	TEXT   TAXON = 116 CHARACTER = 251 TEXT = This_character_cannot_be_defined_for_taxa_lacking_an_premedian_or_upper_lip.;
	TEXT   TAXON = 117 CHARACTER = 251 TEXT = This_character_cannot_be_defined_for_taxa_lacking_an_premedian_or_upper_lip.;
	TEXT   TAXON = 118 CHARACTER = 251 TEXT = This_character_cannot_be_defined_for_taxa_lacking_an_premedian_or_upper_lip.;
	TEXT   TAXON = 119 CHARACTER = 251 TEXT = This_character_cannot_be_defined_for_taxa_lacking_an_premedian_or_upper_lip.;
	TEXT   TAXON = 120 CHARACTER = 251 TEXT = 'This character cannot be defined for taxa lacking an premedian or upper lip.	';

	TEXT   TAXON = 21 CHARACTER = 252 TEXT = 'Based on Wang and Zhu (2022)';

	TEXT   TAXON = 51 CHARACTER = 299 TEXT = from_0_to_?;
	TEXT   TAXON = 52 CHARACTER = 299 TEXT = from_?_to_0;

	TEXT   CHARACTER = 306 TEXT = 'Goujet (1984b: unnumbered character), Brazeau (2009: 17). A character similar to this appeared in Brazeau (2009). Davis et al. (2012) did not include this character, but did not elaborate on the rationale behind this deletion.  In its present formulation, this character considers the degree to which grooves or canals for sensory lines are expressed as prominent ridges on the visceral surface of dermal bones. This modification reflects the paucity of section data indicating whether the floor of the groove or canal lies deep to the visceral surface of the body of the containing bone. ';

	TEXT   CHARACTER = 308 TEXT = 'Cloutier & Ahlberg (1996: character 101), Zhu & Schultze (2001: character 47), Zhu & Yu (2001: character 37), Zhu & Yu (2002: character 37), Friedman (2007: character 40).';

	TEXT   CHARACTER = 320 TEXT = 'Gemuendina re-scored as unknown.';

	TEXT   TAXON = 30 CHARACTER = 329 TEXT = Must_be_scored_unknown._This_part_of_the_trunk_does_not_preserve_in_most_specimens_and_is_unclear.;

	TEXT   CHARACTER = 370 TEXT = 'Modified from Rosen et al. (1981: 26), Lauder & Liem (1983: fig. 1, character 17), Gardiner (1984: character 36), Schultze & Cumbaa (2001: character 104), Zhu & Schultze (2001: character 212), Zhu et al. (2001: character 156), Zhu & Yu (2002: character 156), Zhu et al. (2006: character 123), Friedman (2007: character 139), Zhu et al. (2009: character 153).Previous authors have restricted consideration to the presence of ''true'' enamel only, a putative synapomorphy of sarcopterygians. Given the ambiguity in differentiating enamel and enameloid in many fossil vertebrates, we adopt a more general formulation of this character.';

	TEXT   TAXON = 52 CHARACTER = 372 TEXT = Rescored_as_unknown._;

	TEXT   CHARACTER = 375 TEXT = 'Miles & Dennis (1979: character 22); Dennis & Miles (1981: character 22).';

	TEXT   TAXON = 36 CHARACTER = 414 TEXT = 'No data on the number of elements that attach^n';
	TEXT   TAXON = 37 CHARACTER = 414 TEXT = No_data_on_the_number_of_elements_that_attach.;

	TEXT   CHARACTER = 418 TEXT = 'This character refers to the dermal opening for the scapulocoracoid. In antiarchs, the scapula is situated within an infundibulum, rather than a fenestration.';

	TEXT   CHARACTER = 420 TEXT = 'Cloutier & Ahlberg (1996: character 123), Zhu & Schultze (2001: character 180), Zhu & Yu (2001: character 132), Zhu & Yu (2002: character 132), Friedman (2007: character 115).';

	TEXT   CHARACTER = 440 TEXT = 'Cloutier & Ahlberg (1996: character 115), Schultze & Cumbaa (2001: character 94), Zhu & Schultze (2001: character 164), Zhu et al. (2001: character 122), Zhu & Yu (2002: character 122), Cloutier & Arratia (2004: character 148), Zhu et al. (2006: character 96), Friedman (2007: character 107), Zhu et al. (2009: character 124).';

	TEXT   CHARACTER = 460 TEXT = 'Cloutier & Ahlberg (1996: character 137), Ahlberg & Johanson (1998: character 99), Zhu & Ahlberg (2004: character 99), Zhu & Yu (2001: character 142), Zhu & Yu (2001: character 142), Friedman (2007: character 125).';

	TEXT   CHARACTER = 474 TEXT = 'Refers to the distinct rectangular shape of the aligned lepidotrichia-like scales. This character is scored contingently on the state of the previous character. Dialipina is coded ''0'' (uncatalogued specimen, Musem f�r Naturkunde, Berlin).';

	TEXT   CHARACTER = 476 TEXT = 'Patterson (1982: character 19), Lauder & Liem (1983: ), Gardiner (1984: character 12), Maisey (1986: N9), Gardiner & Schaeffer (1989: A19), Friedman & Brazeau (2010: character 25).';

	TEXT   CHARACTER = 477 TEXT = 'Early gnathostome fin spines have at least two distinctive profiles in cross-section. Generally, the profile is gently curving or parabolic. Taxa such as acanthodids and ischnacanthids exhibit a condition in which the cross-section is more rectangular, and the sides of the spine are flatter and closer to parallel (Denison, 1979; Gagnier & Wilson, 1996).';

	TEXT   CHARACTER = 479 TEXT = This_character_is_common_to_acanthodids_and_their_proximal_relations._It_is_variably_present_in_Kathemacanthus.;

	TEXT   CHARACTER = 481 TEXT = 'This is admittedly a compound character. This owes to the problems of rendering ratio-scale continuous characters as a discrete character. Our conceptualisation of this character is intended to capture the distinctively broad or ribbon-shaped second dorsal fins that are differentiated from any of the other median fins, and the generalized triangular shape of many gnathostomes and their relatives. In taxa possessing only a single dorsal fin, we have scored taxa where we think the observed fin is equivalent to a posterior dorsal fin. This is based on the postition of the posterior dorsal fin behind or at the level of the posterior limit of the posterior wall of the body cavity (as indicated by the position of the pelvic girdle and/or anal fin, or evidence of the body cavity present as an infill). We have reinterpreted the vertebral column of Cowralepis, arguing that Ritchie''s (2005) reconstruction inverts the dorsoventral orientation. Ritchie''s sub-haemal spines are here interpreted as dorsal or caudal fin radials. This is evidenced by the fact that the series bearing these epi-spinal elements continues under the dermal shoulder armour, while the opposing series terminates at the level of the pelvic fins (based on AMF9764, Ritchie, 2005, fig. 16 A, B). This also better explains the direction of the gentle sigmoid bend seen in several specimens (Ritchie, 2005, figs.16B, 17A, C). In photographs of specimen AMF103767 (Ritchie, 2005, fig. 1A-D, the orientation of the collapsed vertebral column can be observed. In the specimen showing the dorsal surface, the chordal surface the series lacking the accessory elements is observed, suggesting this was their ventral surface rather than dorsal.';

	TEXT   CHARACTER = 482 TEXT = 'Friedman & Brazeau (2010: character 42).';

	TEXT   CHARACTER = 483 TEXT = 'Friedman & Brazeau (2010: character 42).';

	TEXT   CHARACTER = 485 TEXT = 'This character was scored present for only Brachyacanthus by King et al. However, it could very well apply to a diverse array of early gnathostomes.';

	TEXT   CHARACTER = 490 TEXT = See_Bremer_et_al._for_details_on_osteostracans.;

	TEXT   CHARACTER = 499 TEXT = 'This character is scored contingently on the previous character, and thus refers to necked scales with a pronounced anvil-shaped profile as seen in acanthodids, diplacanthids, ischnacanthids, and similar taxa, and thus is typified by the profile of the Gomphonchus-type morphology.';

	TEXT   CHARACTER = 500 TEXT = 'Growing basal tissue is absent from some scales belonging to chondrichthyans. Although shown only in the cranial cap scales (Coates & Sequeira, 2001b: fig. 12E), a basal pore is seen in Akmonistion.';

	AN C = 1   DC = 2022.10.25.11.40.9 DM = 2023.4.5.16.8.51 ID = 01840eba6e498 I = _ TF = (CM ) TF = (R 'Maisey, JG, Denton, JSS, Burrow, C, Pradel, A. Journal of Fish Biology 15: 37-23');

	AN C = 2  A = 0 DC = 2022.10.25.11.42.33 DM = 2022.10.25.11.43.16 ID = 01840ebc9e039 I = _ TF = (CM ) ;

	AN T = 51 C = 24  A = 0 DC = 2014.10.27.10.10.32 DM = 2014.10.27.10.10.32 ID = 01494f5e7b043 I = _ TF = (CM ) ;

	AN T = 32 C = 101  A = 0 DC = 2015.11.25.19.29.20 DM = 2015.11.25.19.29.40 ID = 01513dc2e00d12 I = _ TF = (CM but_gavin_says_it_is_and_he_is_usually_right) ;

	AN T = 46 C = 125  A = 0 DC = 2015.10.13.15.34.58 DM = 2015.10.13.15.35.11 ID = 01505f9652463 I = _ TF = (CM Trinajstic_et_al_2012_is_contradictory_on_this_point) ;

	AN T = 42 C = 244  A = 0 DC = 2015.10.14.17.20.20 DM = 2015.10.14.17.20.26 ID = 0150651d24375 I = _ TF = (CM Miles_and_Westoll_62) ;

	AN T = 27 C = 274  A = 0 DC = 2015.10.13.22.40.58 DM = 2015.10.13.22.41.10 ID = 0150611c575f4 I = _ TF = (CM lacks_PL._PDL_is_mall_element) ;

	AN T = 102 C = 383  A = 0 DC = 2015.10.23.19.3.7 DM = 2015.10.23.19.3.12 ID = 015093d47c1015 I = _ TF = (CM ossified_as_one_bone) ;

	AN T = 96 C = 386  A = 0 DC = 2015.10.22.14.28.36 DM = 2015.10.22.14.28.47 ID = 01508db2cbb97 I = _ TF = (CM 'numerous small bones as in the cheek, so inapplicable') ;

END;

BEGIN LABELS;
	TAXAGROUPLABEL Both_Included COLOR = (RGB 1.0 0.63529412 0.78039216) ;
	TAXAGROUPLABEL Only_in_Long2014 COLOR = (RGB 0.83529412 0.86666667 1.0) ;
	TAXAGROUPLABEL GFB2015 COLOR = (RGB 0.90196078 1.0 0.83529412) ;
	TAXAGROUPLABEL Added COLOR = (RGB 0.92156863 1.0 0.8) ;
	TAXAGROUPLABEL BothIncluded COLOR = (RGB 0.96078431 0.8 1.0) ;
	TAXAGROUPLABEL Excluded_by_Long2014 COLOR = (RGB 0.2 0.52156863 1.0) ;
	TAXAGROUPLABEL Osteostraci COLOR = (RGB 1.0 0.67843137 0.46666667) ;
	TAXAGROUPLABEL Galeaspida COLOR = (RGB 0.8 1.0 0.66666667) ;
	TAXAGROUPLABEL Gnathostomata COLOR = (RGB 0.36862745 0.74509804 1.0) ;

	CHARGROUPLABEL a_histology COLOR = (RGB 1.0 0.10196078 0.10196078) ;
	CHARGROUPLABEL b_braincase COLOR = (RGB 0.58431373 0.4627451 0.76862745) ;
	CHARGROUPLABEL d_dermal_skull COLOR = (RGB 0.30196078 0.58039216 1.0) ;
	CHARGROUPLABEL g_paired_fins_and_girdles COLOR = (RGB 1.0 0.8745098 0.36862745) ;
	CHARGROUPLABEL h_postcranial COLOR = (RGB 1.0 0.6 0.83921569) ;
	CHARGROUPLABEL i_scales COLOR = (RGB 0.43529412 1.0 1.0) ;
	CHARGROUPLABEL e_sensory_lines COLOR = (RGB 1.0 1.0 0.63529412) ;
	CHARGROUPLABEL c_visceral_skeleton COLOR = (RGB 0.16078431 0.63529412 0.04313725) ;
	CHARGROUPLABEL f_jaws COLOR = (RGB 1.0 0.61960784 0.36862745) ;


END;

BEGIN SETS;
	CHARSET Stored_char._set   =   223;

	TAXPARTITION * UNTITLED  =  Osteostraci :  1- 12, Galeaspida :  13- 19, Gnathostomata :  20- 120;

	CHARPARTITION * UNTITLED  =  a_histology :  1- 21, b_braincase :  22- 143, c_visceral_skeleton :  144- 154, d_dermal_skull :  155- 179 181- 287, e_sensory_lines :  288- 331, f_jaws :  332- 398, g_paired_fins_and_girdles :  399- 454, h_postcranial :  455- 489, i_scales :  490- 502;

END;

BEGIN ASSUMPTIONS;
	OPTIONS DEFTYPE = UNORD POLYTCOUNT = MINSTEPS;
	TYPESET * UNTITLED   =  unord:  1- 502;

	EXSET * UNTITLED  =  6 56 109;

END;

BEGIN MESQUITECHARMODELS;
	ProbModelSet * UNTITLED   =  'Mk1 (est.)':  1- 502;
END;

Begin MESQUITE;
		MESQUITESCRIPTVERSION 2;
		TITLE AUTO;
		tell ProjectCoordinator;
		timeSaved 1690198753804;
		getEmployee #mesquite.minimal.ManageTaxa.ManageTaxa;
		tell It;
			setID 0 8464539481286941188;
			tell It;
				setDefaultOrder  0 3 4 5 6 7 8 9 10 11 12 13 14 15 16 17 18 19 21 104 87 108 26 26 92 110 115 111 54 76 78 116 45 124 132 72 49 117 30 118 117 44 66 120 119 113 24 31 94 28 96 68 56 52 69 95 22 27 29 32 33 42 46 55 57 64 67 70 73 76 78 81 86 87 89 92 50 99 103 40 23 43 41 35 63 47 51 62 83 84 93 98 100 48 74 34 107 65 79 80 71 124 127 60 90 119 82 128 97 121 104 129 88 58 125 123 59 54 61 56;
				attachments ;
			endTell;
		endTell;
		getEmployee #mesquite.charMatrices.ManageCharacters.ManageCharacters;
		tell It;
			setID 0 2945879638180203702;
			tell It;
				setDefaultOrder  0 1 2 3 4 5 6 7 8 9 10 11 12 13 14 15 16 17 18 19 20 21 22 23 24 25 26 27 28 29 30 31 32 33 34 35 36 37 38 39 40 41 42 43 44 45 46 47 48 49 50 51 52 53 54 55 56 57 58 59 60 61 62 63 64 65 66 67 68 69 70 71 72 73 74 75 76 77 78 79 80 81 82 83 84 85 86 87 88 89 90 91 92 93 94 95 96 97 98 99 100 101 102 103 104 105 106 107 108 109 110 111 112 113 114 115 116 117 118 119 120 121 122 123 124 125 126 127 128 129 130 131 132 133 134 135 136 137 138 139 140 141 142 143 144 145 146 147 148 149 150 151 152 153 154 155 156 157 158 159 160 161 162 163 164 165 166 167 168 169 170 171 172 173 174 175 197 176 177 179 179 180 181 182 183 184 185 186 187 188 189 190 191 192 193 194 195 197 198 199 200 201 202 203 204 205 206 207 208 209 210 211 212 213 214 215 216 217 218 219 220 221 222 223 224 225 226 227 228 229 230 231 232 233 234 235 236 237 238 239 240 241 242 243 244 245 246 247 248 249 250 251 252 253 254 255 256 257 258 259 260 261 262 263 264 265 266 267 268 269 270 271 272 273 274 275 276 277 278 279 280 281 282 283 284 285 286 287 288 289 290 291 292 293 294 295 296 297 298 299 300 301 302 303 304 305 306 307 308 309 310 311 312 313 314 315 316 317 318 319 320 321 322 323 324 325 326 327 328 329 330 331 332 333 334 335 336 337 338 339 340 341 342 343 344 345 346 347 348 349 350 351 352 353 354 355 356 357 358 359 360 361 362 363 364 365 366 367 368 369 370 371 372 373 374 375 376 377 378 379 380 381 382 383 384 385 386 387 388 389 390 391 392 393 394 395 396 397 398 399 400 401 402 403 404 405 406 407 408 409 410 411 412 413 414 415 416 417 418 419 420 421 422 423 424 425 426 427 428 429 430 431 432 433 434 435 436 437 438 439 440 441 442 443 444 445 446 447 448 449 450 451 452 453 454 455 456 457 458 459 460 461 462 463 464 465 466 467 468 469 470 471 472 473 474 475 476 477 478 479 480 481 482 483 484 485 486 487 488 489 490 491 492 493 494 495 496 497 498 499 500 501;
				attachments ;
			endTell;
			mqVersion 370;
			checksumv 0 3 2493162378 null  getNumChars 502 numChars 502 getNumTaxa 120 numTaxa 120   short true   bits 2305843009213693959   states 7   sumSquaresStatesOnly 37890.0 sumSquares -3.6893488147419103E19 longCompressibleToShort false usingShortMatrix true   NumFiles 1 NumMatrices 1;
			mqVersion;
		endTell;
		getWindow;
		tell It;
			suppress;
			setResourcesState false false 100;
			setPopoutState 400;
			setExplanationSize 0;
			setAnnotationSize 0;
			setFontIncAnnot 0;
			setFontIncExp 0;
			setSize 2560 1351;
			setLocation 0 25;
			setFont SanSerif;
			setFontSize 10;
			getToolPalette;
			tell It;
			endTell;
			desuppress;
		endTell;
		getEmployee  #mesquite.minimal.ManageTaxa.ManageTaxa;
		tell It;
			showTaxa #8464539481286941188 #mesquite.lists.TaxonList.TaxonList;
			tell It;
				setTaxa #8464539481286941188;
				getWindow;
				tell It;
					useTargetValue off;
					setTargetValue ;
					newAssistant  #mesquite.lists.TaxonListCurrPartition.TaxonListCurrPartition;
					newAssistant  #mesquite.lists.DefaultTaxaOrder.DefaultTaxaOrder;
					setExplanationSize 30;
					setAnnotationSize 20;
					setFontIncAnnot 0;
					setFontIncExp 0;
					setSize 2460 1279;
					setLocation 0 25;
					setFont SanSerif;
					setFontSize 10;
					getToolPalette;
					tell It;
						setTool mesquite.lists.TaxonList.TaxonListWindow.arrow;
					endTell;
				endTell;
				showWindow;
				getEmployee #mesquite.lists.ColorTaxon.ColorTaxon;
				tell It;
					setColor Black;
					removeColor off;
				endTell;
				getEmployee #mesquite.lists.TaxonListAnnotPanel.TaxonListAnnotPanel;
				tell It;
					togglePanel off;
				endTell;
			endTell;
		endTell;
		getEmployee  #mesquite.charMatrices.BasicDataWindowCoord.BasicDataWindowCoord;
		tell It;
			showDataWindow #2945879638180203702 #mesquite.charMatrices.BasicDataWindowMaker.BasicDataWindowMaker;
			tell It;
				getWindow;
				tell It;
					getTable;
					tell It;
						rowNamesWidth 259;
					endTell;
					setExplanationSize 50;
					setAnnotationSize 60;
					setFontIncAnnot 0;
					setFontIncExp 0;
					setSize 2460 1219;
					setLocation 0 25;
					setFont SanSerif;
					setFontSize 12;
					getToolPalette;
					tell It;
						setTool mesquite.charMatrices.BasicDataWindowMaker.BasicDataWindow.ibeam;
					endTell;
					setActive;
					setTool mesquite.charMatrices.BasicDataWindowMaker.BasicDataWindow.ibeam;
					colorCells  #mesquite.charMatrices.ColorCells.ColorCells;
				tell It;
					setColor Wood;
					removeColor off;
				endTell;
					colorRowNames  #mesquite.charMatrices.TaxonGroupColor.TaxonGroupColor;
					colorColumnNames  #mesquite.charMatrices.CharGroupColor.CharGroupColor;
					colorText  #mesquite.charMatrices.NoColor.NoColor;
					setBackground White;
					toggleShowNames on;
					toggleShowTaxonNames on;
					toggleTight off;
					toggleThinRows off;
					toggleShowChanges on;
					toggleSeparateLines off;
					toggleShowStates on;
					toggleReduceCellBorders off;
					toggleAutoWCharNames on;
					toggleAutoTaxonNames off;
					toggleShowDefaultCharNames off;
					toggleConstrainCW on;
					toggleBirdsEye off;
					toggleColorOnlyTaxonNames off;
					toggleShowPaleGrid off;
					toggleShowPaleCellColors off;
					toggleShowPaleExcluded off;
					togglePaleInapplicable on;
					togglePaleMissing off;
					toggleShowBoldCellText off;
					toggleAllowAutosize on;
					toggleColorsPanel off;
					toggleDiagonal off;
					setDiagonalHeight 80;
					toggleLinkedScrolling on;
					toggleScrollLinkedTables off;
				endTell;
				showWindow;
				getWindow;
				tell It;
					forceAutosize;
				endTell;
				getEmployee #mesquite.charMatrices.AlterData.AlterData;
				tell It;
					toggleBySubmenus off;
				endTell;
				getEmployee #mesquite.charMatrices.ColorByState.ColorByState;
				tell It;
					setStateLimit 9;
					toggleUniformMaximum on;
				endTell;
				getEmployee #mesquite.categ.StateNamesEditor.StateNamesEditor;
				tell It;
					makeWindow;
					tell It;
						getTable;
						tell It;
							rowNamesWidth 581;
						endTell;
						setExplanationSize 30;
						setAnnotationSize 20;
						setFontIncAnnot 0;
						setFontIncExp 0;
						setSize 2460 1279;
						setLocation 0 25;
						setFont SanSerif;
						setFontSize 12;
						getToolPalette;
						tell It;
							setTool mesquite.categ.StateNamesEditor.StateNamesWindow.ibeam;
						endTell;
						rowsAreCharacters on;
						toggleConstrainChar on;
						toggleConstrainCharNum 3;
						togglePanel off;
						toggleSummaryPanel off;
					endTell;
					showWindow;
				endTell;
				getEmployee #mesquite.categ.StateNamesStrip.StateNamesStrip;
				tell It;
					showStrip off;
				endTell;
				getEmployee #mesquite.charMatrices.AnnotPanel.AnnotPanel;
				tell It;
					togglePanel on;
				endTell;
				getEmployee #mesquite.charMatrices.CharReferenceStrip.CharReferenceStrip;
				tell It;
					showStrip on;
				endTell;
				getEmployee #mesquite.charMatrices.QuickKeySelector.QuickKeySelector;
				tell It;
					autotabOff;
				endTell;
				getEmployee #mesquite.charMatrices.SelSummaryStrip.SelSummaryStrip;
				tell It;
					showStrip off;
				endTell;
				getEmployee #mesquite.categ.SmallStateNamesEditor.SmallStateNamesEditor;
				tell It;
					panelOpen true;
				endTell;
			endTell;
		endTell;
		getEmployee  #mesquite.charMatrices.ManageCharacters.ManageCharacters;
		tell It;
			showCharacters #2945879638180203702 #mesquite.lists.CharacterList.CharacterList;
			tell It;
				setData 0;
				getWindow;
				tell It;
					useTargetValue off;
					setTargetValue ;
					newAssistant  #mesquite.lists.DefaultCharOrder.DefaultCharOrder;
					newAssistant  #mesquite.lists.CharListInclusion.CharListInclusion;
					newAssistant  #mesquite.lists.CharListPartition.CharListPartition;
					newAssistant  #mesquite.stochchar.CharListProbModels.CharListProbModels;
					newAssistant  #mesquite.lists.CharacterStats.CharacterStats;
				tell It;
					toggleSelectedOnly off;
				endTell;
					newAssistant  #mesquite.lists.CharListUniqueID.CharListUniqueID;
					getTable;
					tell It;
						rowNamesWidth 663;
						columnWidth 0 79;
						columnWidth 1 204;
						columnWidth 2 280;
					endTell;
					setExplanationSize 30;
					setAnnotationSize 80;
					setFontIncAnnot 0;
					setFontIncExp 0;
					setSize 2460 1219;
					setLocation 0 25;
					setFont SanSerif;
					setFontSize 10;
					getToolPalette;
					tell It;
						setTool mesquite.lists.CharacterList.CharacterListWindow.ibeam;
					endTell;
				endTell;
				showWindow;
				getEmployee #mesquite.lists.CharListAnnotPanel.CharListAnnotPanel;
				tell It;
					togglePanel off;
				endTell;
			endTell;
		endTell;
		endTell;
end;
