# Supplementary material for: Fossil evidence for a pharyngeal origin of the vertebrate pectoral girdle
Source: Nature. 2023 Nov 1;623(7987):550–4. doi: 10.1038/s41586-023-06702-4 (PMC10651482; doi:10.1038/s41586-023-06702-4)
Supplement: Supplementary file 3 — An archive folder containing the original Nexus file (MATRIX_MASTER.nex), the exported TNT file, TNT script, and a README file for instructions on reproducing the phylogenetic analysis. [file 41586_2023_6702_MOESM3_ESM.zip › Phylogenetic_analysis_files/kmatrix.tnt]

xread
502 120
Ateleaspis_tessellata	0-00????1???1?????????0?1???????0??????????????????????????????????????????????????????0??????????????????????????????????????????????????????????0??0????100???0000?????????0??-??????????????0?????????????????2??0????1-????100-10?0010000--00???????0???????????0??????????????????????????0????????????????????00?0?00????????????????????????????????????????????????????0??????????????????????????????0…
Hemicyclaspis_murchisoni	0-00111110?01?0?-???0?0?1???????0????0??????-??????????????????????0??0??????--????????0??????001?????????????????????????????????????0------??---0??0????1000?--000---------0----??-----------0----------------?[0 2]?-0?---1----0100-1000010100--00-------0-------0---0---?-?????????????????????0??---------?-----??-00?0-00???-??????????------------------------------------??0-----?-----????????????????…
Cephalaspis_lyelli	0-0011???0?0????????0?0?1?????????????????????????????????????????????????????????????????????02??????????????????????????????????????0???????????0??0????1000???000?????????0??-??????????????0??????????????????????????????01001100001110?-0?0???????????????0???0??????????????????????????0?????????????????????0?0-00????????????????????????????????????????????????????0??????????????????????????????0…
Zenaspis_salweyi	0-0011???000????????0?0?1??????????????????????????????????????????????????????0??????????0??1001?????????????????????????????????????0???????????0??0????1000???000?????????0??-??????????????0?????????????????2??0?????????010001000011010-0?0???????????????0???0??????????????????????????0????????????????????00?0-00????????????????????????????????????????????????????0???????????????????????????????…
Benneviaspis_holtedahli	0-00?????0?0????????000010?0??000000?00???10-?0??001-0??0000???00??0??0?????1??????????0?????1011??-0?000????????????0?0????????????000???????????0??11???10000??000?????????0??-??1???????????0?????????????????2????????????01001110001100?-010???????????????0???0??????????????????????????0????????????????????00?0-00????????????????????????????????????????????????????0?????0?????????????????????????…
Boreaspis_macrorhynchus	0-00?????0?0????????000010?0??000000?00???10-????0?1-0???000???00??0??0?????1??0???????0??0??1011??-0?000????????????0?0????????????000???????????0??10???10000??000?????????0??-??1???????????0?????????????????2????????????11010100001100?-010???????????????0???0??????????????????????????0?????????????????????0???-?????????????????????????????????????????????????????0?????0?????????????????????????…
Norselaspis_glacialis	0-00?1???0?0????????00001000??000000?000??10-?0??001-0??0000???00??0??0?????1??0???????0??00?0011??-0?000????????????0?????0????????000???????????0??10???10000??000?????????0??-??1???????????0?????????????????2????????????0101-1100010000--10?????????10-???0???0??????????????????????????0?????????????????????0???-?????????????????????????????????????????????????????0?????0?????????????????????????…
Nectaspis_areolata	0-00?????0?0????????0?0?10?0??0000???0????10-??????1-????000???0???0??0?????1??????????0??0??0011??-0??0?????????????0?0????????????0?0???????????0??21???1000???000?????????0??-??1???????????0?????????????????2????????????0121-110002000?--00???????????????0???0??????????????????????????0????????????????????10?0-00????????????????????????????????????????????????????0?????0?????????????????????????…
Procephalaspis_oeselensis	0-0011???0101?0??0??0?0010?0??000000?00?????-??????1-0???000???0???0??0?????1??????????0??0??0011??-0?000????????????0??????????????000???????????0??01???10000??000?????????0??-??1???????????0?????????????????2??0?????????010001000011100-010?????????1?????0???0??????????????????????????0?????????????????0??10?0-00????????????????????????????????????????????????????0?????0?????????????????????????…
Tremataspis_mammillata	0-0011???010100??10?1?0010?0??000000?00???????0??????0??0000???00??0??0?????1??0???????0??0??0111??-??000????????????0?0????????????000???????????0??0????1000???000?????????0??-??????????????0?????????????????0??0????1????0110-1110000001-011???????0???????0???0??????????????????????????0?????????????????0??10?0-00????????????????????????????????????????????????????0?????0????????????????????????0…
Waengsjoeaspis_excellens	0-0011???0?01????1??0?0010?0??000000??0???????????????????????????????0????????????????0?????1011????????????????????????????????????00???????????0??0????1000???000?????????0??-??????????????0?????????????????2??0?????????010011100021000-1?0?????????0--???0???0??????????????????????????0?????????????????0???0???-?????????????????????????????????????????????????????0???????????????????????????????…
Escuminaspis_laticeps	0-?????????0??????????0???????????????????????????????????????????????????????????????????????????????????????????????????????????????0???????????0???????1000???000?????????0??-??????????????0?????????????????2????????????00---1000011000-0?0???????????????0???0??????????????????????????0?????????????????????0?0??0????????????????????????????????????????????????????0???????????????????????????????…
Eugaleaspis_changi	0-????????0?????????0?0????????????????????????????????????????????????????????????????0?????---??????????????????????????????????????0???????????0???0???100????000?????????0??-??????????????1?????????????????2????????????00---0--10-100?20?0?????????0--???0???0??????????????????????????0????????????????????-101011????????????????????????????????????????????????????0???????????????????????????????…
Hanyangaspis_guodingshanensis	0-????????0?????????0?0????????????????????????????????????????????????????????????????0?????---??????????????????????????????????????0???????????0???0???100????000?????????0??-?????????????????????????????????????????????00---0--10-00010-?0?????????0--???0???0??????????????????????????0????????????????????-1?0000????????????????????????????????????????????????????0???????????????????????????????…
Polybranchiaspis_liaojiaoshanensis	0-?0??????0?????????0?0?10?0??0?0????????????????????????000???0???0??0?????1??????????0?????---????0??0????????????????????????????0?0???????????0??11???100????000?????????0??-??1???????????1?????????????????2???????0????00---0--10-00011-00?????????0--???0???0??????????????????????????0????????????????????-101000????????????????????????????????????????????????????0???????????????????????????????…
Bannhuanaspis_vukhuci	0-?0????????????????0?0????????????????????????????????????????????????????????????????0??????????????????????????????????????????????0???????????0???1???100????000?????????0??-????????????????????????????????2????????????00---0--10-000?1-00?????????0--???0???0??????????????????????????0????????????????????-101000????????????????????????????????????????????????????0???????????????????????????????…
Wenshanaspis_zhichangensis	0-?0??????0?????????0?0????????????????????????????????????????????????????????????????0??????????????????????????????????????????????0???????????0???2???100????000?????????0??-??????????????0?????????????????2????????????00---0--10-100?11?0?????????0--???0???0??????????????????????????0????????????????????-111100????????????????????????????????????????????????????0???????????????????????????????…
Shuyu_zhejiangensis	0-?0??????0?????????0?001?????000000?0?0??1?-?0??011-???0000?0?00??0??0?????1??0???????0??0???--10?00?000????????????1?0?????????0??010???????????0??10???10000??000?????????0??-??1???????????0?????????????????????????0????00---0--10-100?2000?????????0--???0??00??????????????????????????0????????????????????-101000?0??????????????????????????????????????????????????0?????1?????????????????????????…
Polybranchiaspid_sp_histological_samples	0-?0001001?10?-??0??0???????????????????????????????????????????????????????????????????????????????????????????????????????????????????????????????????????????????????????????-????????????????????????????????2?????????????????????????????????????????????????????????????????????????????????????????????????????????????????????????????????????????????????????????????????????????????????????????????…
Yunnanolepis_sp	0-00????????????????0?0????????????????????????????????-?????????????????0????????????-????????????0??????????0???????????????????????????????????0??-????0-00001?-0----0?0?-0?1120?--1????0--10-00-0?-???0---?002-000-0?10---00---0--01-000---?0000??000010-00?0???001000?1???0-0-0-????0???0?0???-???????0----00??-001?00-00?10??-0?-0?10??????????????????????0---??-???????1??-0-???????????????-??????????…
Parayunnanolepis_xitunensis	0-??????????1?????????0??????????????????????????????????????????????????0????????????-???????????00??????????0???????????????????????????????????0??-????0-000010-0----000--0?11200--1????0--10-00-0?-???0----002-000-0?10---00---0--01-000---?0000??000010-?0?0???001000?1???0-0-0-????0???0?0-??-???????0----0?0?-0??-??-00??????0???1????????0??????????-----0---??---?????1?--?-???????????????-?????????1…
Microbrachius_dicki	0-?00?????0???????--???????????????????????????????????-??????????????????-???????????????????????00??????????0??????????????????????????????????????-????0?000010?----?0?0-?0?11??0??1????0--10-00-0??????????0?1-000-00??---00---0-?0?-000---?0?00??000010-01?0???00?000?1???0?0-0-????0???0?0?-?????????0????-00?-0?0-00-00?00???0??0?10????110???????????????0?????????????1??-?????????????????-?????????0…
Bothriolepis_sp_Gogo	0-0001????0????-??--?00?1???????0????00??????????????????????????????????0??0-????????-11?????????10??????????0???????????????????????0???????????0??--???0-000010-0----000--0?11200--1????0--10-00-00-???0----002-000-0010---00---0--0?-000---?0?00??00000111110???00?000?1???0?0-0-????0???0?0-??-???????0-----00?-0-0-00?11?00?1?0??0?101--?110000??00???-----0---02---0??001??-0-000??1???????1?????0?0??0?…
Bothriolepis_canadensis	0-00011110000?-??0??0?0?1?????????????????????????????????????????????????????????????????????????10??????????0???????????????????????????????????0??-????0?000000?0????000??0?11200??1????0??10?00?00????0????002?000?0010???00---0-?0??000-???0?00??00000111110???00??00?1???0?0-0?????0???0?0???????????0????-00??0?0?00?11?00?1?0??0110??????0???????????????0?????????????1???0?0????????????????????0???0…
Pterichthyodes_milleri	0-?0??????????????????0?1????????????????????????????????????????????????????-????????-???????????00??????????0???????????????????????????????????0??-????0-00??10-0?---000--0?11200--1????0--10-00-0?-???0----0?2-000-00?0---00---0--0?-000---?0?00??00000100000???00?000?1???0?0-0-????0???0?0-??-???????0-----0??-0?0-00?00?00???0??0110?--???0??????????-----0---??---?????1??-0-?????1??????-1?-???0?0???0…
Remigolepis_walkeri	0-00??????????-???????0?1??????????????????????????????-??????????????????-???????????????????????00??????????0???????????????????????0???????????0??-????0?000010?0----000-?0?11??0??1????0--10-00-00-???0????0?2-000-0010---00---0--01-000---?0000??00010100000???00?000?1???0?0-0-??010???0?0?-?????????0????-00?-0?0-00?00?00???0??00?0????110?0???0?????????0?????????????1??-0-?00??1??????-1?-???0?0???0…
Diandongpetalichthys_liaojiaoshanensis	0-000????????????0--?0???000??00100?-000??????0??????0?-??????????????????-?0?0?1??????11?????????000000?????????????????????????????????????????????-????0??0-0?1-?----???-?0111?1???0????0--0010110?-??????????2-?1?-?0?????00---0--0?-000---?000?00000----0??00?11?10?0?????0?0-0-?0??0?????1?0?????00??0????00??-001?00?00?1???0-0-0???????????????????????????????????????????????0???????????????????????…
Quasipetalichthys_haikouensis	0-?00????????????0--??1???????????0??0?????????????????-??????????????????-???????????????????????????????????????????????????????????????-??????????-????0??0-0?1??----0?-????11?1???0????0--0010110?-??????????2-?1?-???????00---0--0?-000---?00????010????0??????1????0?1???0?0-0-?0??0?????1?0?????00??0????1???-001?0000??1???0???0?1?????????????????????????????????????????????????????????????????????…
Eurycaraspis_incilis	???0??????????????????1????????0?????0?????????????????-??????????????????????????????-???????????????????????????????????????????????????????????0??-????0-?1?0?1???????????0?1111??-0????0--00101100-???0---?0?2?-11-1??????00---0--0?-000---?0001???10----0??10?01????0?1???0?0-0-?0??0?????1?0?????00000--??1000-001?00000?1???0-0?0??0??????????????????????0--???????????1???????????????????????????????…
Lunaspis_broili	0-0001??1000?????0--0?1??00??????00??0?????????????????-??????????????????-???????????-??11???????????????????????????????????????????????????????0??-????0?000000??---?000-???1101???0????0--0010110????????????1-11?-0?1?--?00---0--0??000---?000???000----0??00?01?1??0?1???0?0-0-20??0?????1?0?????00??0????110?-001?10000?1????00?0?10??????0?????????????????????????????1??????????????????????????????1…
Macropetalichthys_rapheidolabis	0-0?0???1???1?1??0--?01120?000000?00-0000?1-?0???100?0-?0000-?00?1?0000??1???--1??--0--111100---0000?1000???10?????-?01?00?-01??00-00?0??????????????--???0-?00001-??????0???0?11010--0????0--0010110?-????----0?2-11?-00??-??00---0--0?-000---?000???000----0??0???1????0?1???0?0-0-20??0?????1?0?-???000?0----110?-001-?0000?1?????0?0????????????????????-----0---??---?????1?????0?0???????????????????????…
Wuttagoonaspis_fletcheri	0-000???????0????0--?01?2000?0??1?0??00??????????????0?-??0???????????????-????????????110????????00?0?0??????0?????????????0?????????????????????????????0-001010?0----000-?01110????0????0--0010010????????????10110011??---00---0--0?-000---?001?10000----00?010?101000?10??0?0-0-???000--0?0?0?????00??0????0100-001-00?10010?100010?101???110?????????????????????????????10--?-1?????????--??--?????????1…
Cowralepis_mclachlani	0-00?????????????????????????????????????????????????????????????????????????0????????-???1???--??????????????00??????????????????????1??????010??000-?10?0-1?10-1-0????010--??11000--0????0--0?10010?-????----0?1-1-?-10?----00---0--0?-000---?0?10??010----00?000?1?0??0?0???0?0-0--0??00????0?1?-???010?0----010?-001-?0010?1???0-??0???1?-?110?????00???-----0---02---000??10?-1-?1?000???0---1--??00?0?001…
Gavinaspis_convergens	??000????????????0--??1????????0?????0???????????????????????0??????????????0???????????????????????0?????????????????????????????????????????????????????0-0010??-????????????110?????????????00?010????????????2-11???0?????00---0--0?-000---?0?1???00?????0??0?????1??0?????0?0-0-????0?????0???-10??10?0--??010?-001-00?10?1?????0?0???????????????????????????????????????1???????????????????????????????…
Sigaspis_lepidophora	0-??0??????????-?0--???????????0????????????????????????????????????????????0?????????????????????????????????????????????????????????????????????????????0-00111?-?????00?????1101?--0????0--0?100000-???0----0?2-11?00?1?---?0---0--0?-000---?0001?00??????00?0????????0?1???0??-0?20?000????0?0?-11??10?0----0000-0??-?011??10????0?0110?????????????????-----0---??---?????10?????????????????????????????1…
Kujdanowiaspis_podolica	0-000????????????????010000000101000-0000000?00??100?0--00000000-1?000000101000110000--110100---010000000???1000?00--1??00-?01??00-001100010100???0??--???0-001110-0----000--0?11010--0????0--00100000-???0---?002011000?10--?00---0--01-000---?000100000----00?00??001000?10??0?0-0-2000000-0?001?-11?01000----0000-001-00110010?10-0000101???11????????????????0---????-0000010??1?1???0?0--?--??--?????0????…
Dicksonosteus_arcticus	0-0?0?111???1?1??0--?010000000101000-0000000?00??10000-0000000?0010000000101000110000--110??0---010000000??-1000?00--11000-?01?000-001100010100??00??-????0-001111-0----000--0?11110--0????0--00100000-???0----00?-11000010---00---0--01-000---?00000?000----00?00?1101000?10-?0?0-0-0000000-0?011?-11?01000----0000-001-00010010?10?001?101???110000????0??-----0---02---0000010?-1-1000000--0---1--000000??0?…
Groenlandaspis_sp_Mt_Howitt	0-??0????????????0--??1????????????????????????????????-??????????????????-??0????????????????--???0??????????????????????????????????100010?0????????????0-001?10-0----0?0-?011111???0????0--0?10000??????????0?2011001?1?---00---0--0?-000---?000???000----0??00??1?10?0?1???0?0??-00??0?????0?1?????000?0????0000-001-00010?1???0-0?0?111???110???????????????0????????0?0??10--1-???10?0??0--??--???????0?1…
Buchanosteus_confertituberculatus	0-000???????1????0--???????000?01?00-0??0??0?0???????????000-??00?0???0??1???00???????-1101??---??0?10?0???????0?0???1??????0?????-????0001010???????-????0-0011?1-?----???--0?11110--??????--00?0000?-????----0?2-11??11??---?0---0--0?-000---?0?0???0??????0??0?0??????0?1???0??-0?00??0?????0?1?-????0??0----?000-0????00???1???????0?11?--??????????????-----0---??---?????1??-?-1?????????????????????????…
Parabuchanosteus_murrumbidgeensis	0-000???????101??0--?010000000101000-0000000?00??10?0???0000-0100100000001?100001??00??1101?0---010010?00??-1000?00-?11000??01?0??-001100010100???0??-????0-001111-0----?1?--0111110--0????0--00100000-???0----0?2-110111??--?00---0--01-000---?000111000----00?000?001000?10??0?0-0-00010?0-0?001?-01?000?0----0000-001-00010110?1?-001????--???0010???????-----0---02---0??001?????100????--?---1--00??00????…
Holonema_westolli	0-00011110001?1??0--0?1?0?????????0??0?????????????????-??????????????????-?0??????????????????????0??0????????????????0?????????????????????0????????????0?001110-0----000-??111?10??0????0--0010000??????????002-11011110---00---0--0?-000---?0?0100000----00?0000101000?10??0?0-0-2000000-0?0?1?????00??0????0000-001-00010110?10-0001111???110010?0?00???????0??????????0??10??1????0101--0---1--0000?0?001…
Coccosteus_cuspidatus	0-00?????????-?-??????1?0????????????00?????????????????????????????????????01????????-????????????0??0???????????????????????????????1??????0????0???????0-001111-0----010--??1111?--0????0--00100000-???0----0?2-111111?0---00---0--0?-000---?010111000----00?00??101000?10-?0?0-0-0000000-0?001?-?1?000?0----00?0-001-?0010010?10-000?101?-?110??????00??-----0---02---0000?10?-1-???0001--?---1--??00?0?001…
Incisoscutum_ritchiei	0-0001???0001?1-?0--0?1?0????????????000???????????????-??????????????????-?01????????-????????????0??0???????????????????????????????100010?0????00??????0?001110-0----010-??111?????0????0--0010000??????????002-11111110---00---0--0?-000---?010000000----00?0000101000?10??0?0-0-2000000?0?0?1??0??00??0????0000-001-00010010?10?000-101???1100???0?00???????0??????????0??100-1-?100001-?0??-1--0000?0?001…
Eastmanosteus_calliaspis	0-0001????0?1-1-?0--0?1?0????????????00????????????????-??????????????????-??1-?1?????-????????????0??0????????????????????????????????00010?0????????????0-00111?-0-----10-??111?????0????0--0010000??????????002-11111110---00---0--0?-000---?010001000----00?000?101000?10??0?0?0-0000000?0?0?1??0??00??0????0000-001?00010010?10-000?101???1100??????0???????0??????????0??10??1-?100001-?0??-1??0000?0?001…
Compagopiscis_croucheri	0-0?01???0001-1-?0--0???0????????????00????????????????-??????????????????-??1-?1?????-????????????0??0???????????????????????????????100010?0????????????0-00?110?-----?1????111?????0????0--0011000??????????002-11111110---00---0--0?-000---?010001000----00?000?101000?10??0?0-0-0000000-0?0?1??0??00??0????0000-001?00000000?10?000?0-1???110????0?00???????0??????????0??10??1-?100001-?0??-1??0000?0?001…
Materpiscis_attenboroughi	0-000??10?0?1-1-?0--?01?0000??001000?00????????????????-?????????1????????-?0?-?00?0??-??0????--???0??11???????????????????????0??-???????-??????????-??000?11-001?----????-?0?11?????0????0--001101???????????0?2--?102000---00---0--0?-000---?0?00??010----00?1?10100?00?0???0?0-0-2--1000-??1?1?????00??0????1000-001-?0000?00??0???0???1???110??0??000???????0?????????????11??0-0100000-?----1--?000000001…
Austroptyctodus_gardineri	0-00?1?100001??-????0?1?00?0????101???????0?????????????????0??00????????1???-????????-??01???--???0??11?????????????????????????????10????????00?0??-????0-?1-001-0----010--0?1101?--0????0--0?100-?----------0?--?10-20?----00---0--0?-000---?0?00??010----00?1?10100?00?0???0?0-0-2--1000-??1?1?-???00??0----11??-001-?0000?00??0???0???1?-?1100????000??-----0---??---0???011?-0-0100000-?----1--?000?00001…
Campbellodus_decipiens	0-00???10????????????????????????????????????????????????????????????????1???-????????-??010???????0??????????????????????????????????0????????00?0???????0-?1-001-0----000--??1101?--0????0--0?100-?----------0?--?10-20?----00---0--0?-000---?0?00??010----00?0?10100?00?0???0?0-0-2--1000-??1?1?-???00??0----11??-001-?0000?00??0???0???1?-?1100?0??000??-----0---??---00?-011?-0-0100000-?----1--?000?00001…
Rhamphodopsis_threiplandi	0-00???01????????????????????????????????????????????????????????????????1???-????????-???????????????1???????0???????????????????????0???????????00??????0-?1-001-0----010--??1101?--0????0--0?100??----------0?--?10-2??----00---0--0?-000---?0?0???010????00????0100?00?0???0?0-0-2--1000-0?1?1?-???00??0----110?-000-?000??00??0???0???1?-?1100?????????-----0---??---0????110-0-0??0000-?----1--?000?0?001…
Kolymaspis_sibirica	0-00????1???????????000010000000000??0010?00??0??11100-00000-000?1?0000?????0--?---1???11010??--?0?1???0??????0??????01??????????????1????????????????????0-?00??0-?????????????0-01??????0?????10???????????????20100??0??????0---0--?1-????????0????????0-???????????????????????????????????0?0?????????????????????????????????????????????????????????????????????????????????????????????????????????????…
Brindabellaspis_stensioi	0-000?111???1?1??0--?000000000000000-0000010?00??11100-00000-0?001??000??1??0?-0-?-10?-110100?--00-101000-??100????--01000-?0??000-001???????????????--???0-?000?1-?????00???0010-01??1????0--0000110?-??????????2-000-00?????00---0--01-000---?000????0000--00?01000?10?0?1???0?0-0-0-??00????0?0?-???000?0----010?-001-00000?1???010?0?????????????????????????????????-?????1?????0?0????-??????????????????…
Romundina_stellina	0-000011100010[0 1]??10-0000000000?01000-0000000100--10110-0000000100100000001--0?01??-00--110??0---0??000?00???1?0??????1?0??-?01?0?0-?0100??1??????????--???0-000010-?????00???0111000--1---00-?001-1000-?--0-----?20100--??0---00---0--01-000---?000?0?100010-0??00??0?1000?0???0?0-0-0-0?1?0-??000--11?00000--??010?-000-00010?1??100000?????--??000??????00??0?????????????-0010???-100???????????????????…
Jagorina_pandora	0-000?1?1????????0--?00????0000-1000-000?????00??1010??-00000000-1?00000?1??0-001--01--210100---0000?00010??100??00-?110?0??010000-0010---????????0??--???[0 1]0???110?0-????00--0??100?--0???00--0000--??-???00--?0?20?1?0-?10---????????????????????????????10??????????????????????????????????????-????0?010--??0?0????????????????????????1?--11000-?-?0???--0??0????????00?0010?-0-100???????????????????…
Gemuendina_stuertzi	??0???1?1?????????????0?0??????-1??????????????????????-??????????????00?1??0?????????-??01????????0????1?????0???????????????????????????????0???0??-??00[0 1]00??11000--?-?00--0??1???--0???00--0000--?0-???00--?0?20?1?0-?10---00---0--01-000---??-------0-10--0---??0--00-?????0?0-0----------?0??-????0?000--??0?0?-001-00?00-?0?1?0-?-?--1---11000-?-0????--0??0????????00?0010?-0-??0??0????-?-1???000?0…
Minjinia_turgenensis	0-0101111??????????????????000????0??0????0???1??101?0-10?00-010???0??????????1[1 2]????0??100?0?????0??1??????????????????????????????????????????????????????????????????????????????????????????????????????????????????????????????????????????????????????????????????????????????????????????????????????????????????????????????????????????????????????????????????????????????????????????????????????…
Entelognathus_primordialis	0-00????1????????????01?00?00000100??00?0????0???????????000??10???0?0??01???-011??0??-1100?0??????01000????100???0--1?00???01?0?0-00?????????0???0??--???0-01-111-11001001?00?11000??0???00--0??01-000???00010001--?0-0?10--000---0--01-000---?00010?0010---00?00??011000?10-?0?0-0-00000000000?0?????????00???0000-001-00000010?10-100???1?????101?????0????0-?110?02??????0110?-?0100??---?-0-21?-0010?0????…
Janusiscus_schultzei	0-00????1??????????????????000001101?10??0010??001?????-00?00001?100?0?0?????-011?011?-200010?--0?0??0?0?1?-10????0-?1?0?0?00?0?00-00?0---????0??????--???0-?1-1?????????????0?????0????????-????????????????????1?-100????????0---0--0?-000---?0?0????????????????0?????0?????????0???????????0?????1?01????????000-001-?0?0???0????????????????????????????????????????????????????1?0???????????????????????…
Ramirosuarezia_boliviana	?????????????????????????0?000001?0??10???0??0?0-1???0-1?000?101???0?0?0????1-1110001--2000?????0?00?00000??100??00-?00100?????0?0-00?0---????0???????????????????-??????-????-????0--??????-?????????????????????????????----?????????????????????????????????????????????????????????????????????????????????????????????????????????????1--??1?0??0?10???--????????????0????1??-?-1?0??????????????0??011?0?…
Acanthodes_bronni	0-000?1?1?????????--??1?0??010?01110110?1001011001110101011?00110?00?0??0?-?1-02100?0002000?1---0?-??0?0?10-00????0??10000?00?0?00111?0------??0?0100??000110-?-0?00----1-?---?---??-----------?----------------100------1----?0???0??0????????????????????????????????????????????????????????-0?----????0---------?0?1??0?0??01111???????0----0?11101010??-----?-?-0?---00--11-----110??????????????0???00001…
Brachyacanthus_scutiger	0-?0??????????????--??1?0?????????????????????????????????????????????????-????????????????????????????????????????????????????????????-??-?-?????????????100??-0?1100000-?---?---??-----------?-------?--???-?-??0------1----?0???0??????????????????????????????????????????????????????????????-?--?????-------?-?0??????????????????0????---0???????????--??-?-?-???--??-??1-----???????????????????????001…
Brochoadmones_milesi	0-100?101???100??0--??1?0?????????????????????????????????????????????????-????????????????????????????????????????????????????????????-??-?-?????????????110??-0?00----1-?---?---??-----------?-------?--???-?-?00--?---0----?0???0???????????????????????????????????????????????????????????00?-?--?????-------?-?0?1??0?00?0111???0?1??1100-0???????????--??-?-?-???--??-??1-?0--?????-????????????0??0?001…
Cassidiceps_vermiculatus	0-00????1?????????????1?0?????????????????????????????????????????????????-????????????????????????????????????????????????????????????-??-?-?????????????10???-???111?10-?---?---??-----------?-------?--???-?-?00--?---1?-?-?0???0???????????????????????????????????????????????????????????0??-?--?????------??-?0?????????????1???????0----0???????????--??-?-?-???--??-??1-?---?????????????????????0???1…
Cheiracanthus_sp	0-000?1?1???1121?0--??1?0???????????????????01????????????????????????????-??-????????????????????????????????????????????????????????0-??-?-????????????0111??--?0111110-?---?---??-----------?-------?--???-?-100--?---1----?0???0??????????????????????????????????????????0????????????????-??-?--?????-------?-????????????????????0??0----0?11001010??--??-?-?-???--??-?11-----?00?????????-1???00??0??01…
Climatius_reticulatus	0-000?111???100??0--????0?????????????????????????????????????????????????-??-????????????????????????????????????????????????????????0------????????????01000?-0?1100000-?---?---??-----------?-------?--?---??120--?---1----?0???0??????????????????????????????????????????0????????????????-??----?????-------?-????????????????????0??1100-0?11?00010??-----?-?-???--00-?11-?1--?-0??-??????-1????0??0?0?1…
Culmacanthus_stewarti	?-00????????????????????0?????????????????????????????????????????????????-????????????????????????????????????????????????????????????-??-?-?????????????100??-1?00----0-?---?---??-----------0-------?--???-?-?10------?0---?0???0???????????????????????????????????????????????????????????1??-?--?????------0?-????????????????????0????---????????????--??-?-?-???--??-??1--??-?????????????????????0???1…
Euthacanthus_macnicoli	0-00????????100?????????0?????????????????????????????????????????????????-??-????????????????????????????????????????????????????????0-??-?-????????????0100??-0?0111110-?---?---??-----------?-------?--???-?-?20---0?-1----?0???0??????????????????????????????????????????0????????????????-0?-?--?????-------?-?001?00?00?01110????0??1100-0???????????--??-?-?-???--??-??1-----????????????-1????0??0???1…
Gladiobranchus_probaton	0-000???????112??0--????0?????????????????????????????????????????????????-????????????????????????????????????????????????????????????-??-?-????????????0100??-0?0100010-?---?---??-----------?-------?--???-?-?20------0----?0???0??????????????????????????????????????????1????????????????-??-?--?????-------?-????????????????????1??0----0??????1????--??-?-?-???--??-??1-----?????????????????????0?0?1…
Homalacanthus_concinnus	0-00??????????????????1?0??????011???1?1????01???????????1?????1??????????-??-?????????????????????????????????????????????????????1??0-??-?-????????????0111??--?00--1?0-?---?---??-----------?-------?--???-?-100------1----?0???0??????????????????????????????????????????0?????????????????0?-?--?????-------?-?0????????????1?????1??0----0?110010?0??--??-?-?-???--??-?11-----?-0????????????????????001…
Ischnacanthus_gracilis	0-00????????????????????0?????????????????????????????????????????????????-??-????????????????????????????????????????????????????????0-??-?-????????????01000?-0?0110110-?---?---??-----------?-------?--???-?-?20------0----?0???0???????????????????????????????????????????????????????????-0?-?--?????-------?-?001?00?00?01?11??0?0??110111?11100010??--??-?-?-???--??-?11-?10-?00?????????-1???00??0?0?1…
Kathemacanthus_rosulentus	0-10????????1?0???????1?0??????0??????0???????????????????????????????????-???????0????????????????????????????????????????????????????-??-?-?????1???????110??-0?00----0-?---?---??-----------?-------?--???-?-?20------0----?0???0???????????????????????????????????????????????????????????-??-?--?????-------?-???????????????????????0----0??1???000-?--??-?-?-???--??-?11-----?-0??????????????????????1…
Latviacanthus_ventspilsensis	0-0?????????1???????????????????????????????????????????????????????????????????????????????????????????????????????????????????????????????????????????????????0?0100010-??0???-???--?????----?-------?--????????????-???---??0???0??????????????????????????????????????????0????????????????-?????????????????-??????????????????????1??1100-0?11???-00-0--?????????????????1?02?-??0?????????-1???00???????…
Lupopsyrus_pygmaeus	0-000????????????0--??????????????????????????????????????????????????????-????????????????????????????????????????????????????????????-??-?-????????????0?1???????1010?0???--?---??-----------?-------?--???-?-?20------0?-?-?0???0??????????????????????????????????????????????????????????????-?--?????-------?-????????????????????0??00?0?0???????????--??-?-?-???--??-??1---?-?????????????????????????1…
Mesacanthus_mitchelli	0-00?????????????0--??1?0???????????????????0?????????????????????????????-??-????????????????????????????????????????????????????????0-??-?-?????????????101??--?0111000-?---?---??-----------?-------?--???-?-100------1----?0???0??????????????????????????????????????????0????????????????0??-?--?????-------0-????????????????????0??0----0?11??00????--??-?-?-???--??-?11-----??0?????????-1???00?????01…
Obtusacanthus_corroconis	0-100???????1?2??0--????0?????????????????????????????????????????????????-????????????????????????????????????????????????????????????-??-?-????????????0110??-0?0?0???0??-?-?---??-----------?-------?--???-?-?-0------0----?0???0???????????????????????????????????????????????????????????-??-?--?????-------?-????????????????????0??0----0???????????--??-?-?-???--??-??1-----????????????-1????0??0?0?1…
Parexus_recurvus	0-000?1?1????????0--????0?????????????????????????????????????????????????-??-????????????????????????????????????????????????????????0-??-?-?????????????100??-0?1100000-?---?---??-----------?-------?--???-?-?20------1----?0???0??????????????????????????????????????????0???????????????????-?--?????------??-????????????????????0??1100-0???????????--??-?-?-???--??-??1-00--?????????????????????????1…
Poracanthodes_menneri	0-001???????1001?0--??????????????????????????????????????????????????????-??-?????????????????????????????????????????????????????????-??-?-?????????????10???-0????????????-?---??-----------?-------?--?---???20------?----?0???0??????????????????????????????????????????????????????????????----?????-------?-???????????????????????110111?11??00????-----?-?-???--0?--11-010-?00??-??????-1???00?????01…
Promesacanthus_eppleri	0-000???????11???0--??1?0????????????????????1????????????????????????????-????????????????????????????????????????????????????????????-??-?-????????????0101??--?0111000-?---?---??-----------?-------?--???-?-?00------1----?0???0??????????????????????????????????????????0????????????????0??-?--?????-------?-???????????????????????0----0?11???010??--??-?-?-???--??-?11-----??0??-??????-1???00??0??01…
Ptomacanthus_anglicus	?-000?1?1????0?0?0--??1?00??0????0???0???0000?????????????????10???0?0????-?1-?????1?????0????????????????????????????????????????????0------??0??10??????100??-0?01?0001????-?---??-----------?-------?--?---???20------1----?0???0??????????????????????????????????????????????????????????????----?????------??-???????????????????????1100-0?110000????-----?-?-???--0?--11-??--??0??-??????-1???00????001…
Diplacanthus_striatus	0-100???????11???0--????0?????????????????????????????????????????????????-????????????????????????????????????????????????????????????-??-?-????????????0100??-0?00----0??---?---??-----------?-------?--?---??1?0------0----?0???0????????????????????????????????????????????????????????????0?----?????-------?-?001??0?10?010?0????0??0--0-1??????1????-----?-?-???--0?-??1---?-?????-??????-1????0??????1…
Tetanopsyrus_lindoei_breviacanthias	0-000???????1021?0--??1?0?????????????????????????????????????????????????-????????????????????????????????????????????????????????????-??-?-?????????????110??-0?00----0-?---?---??-----------?-------?--?---???-0------0----?0???0???????????????????????????????????????????????????????????-??-?--?????-------?-????????????????????0??10-0?1?010001????-----?-?-???--00-?11---0-?00??????????????00??0?001…
Dobunnacanthus_waynensis	0-00??????????????????????????????????????????????????????????????????????-????????????????????????????????????????????????????????????-??-?-???????????????????0??100001??-?-?---??-----------?-------?--???-?-?20------?----?0???0??????????????????????????????????????????????????????????????-?--?????------??-????????????????????1??11?0?0??????????0--??-?-?-???--??-??1-??--?????????????????00??????1…
Cladodoides_wildungensis	1010?????????????????110???000001100100001111110011101111010100011??00?-??-?1-121110000200011???00-0?00001??100???0-?1000101001000-0010-??-?-????????????????---?-???????????-?---??-----------?-------?--???-???????????????-?????????????????????????????????????????????????????????????????-??----?????------??????????????????????????1???-0?11?00?????--??-?-?-???--0?--11-???-1-0????????????????????0??…
Akmonistion_zangerli	10000???????1?20?0--?11000?0100111001100??1111?001???10110100?001??000????-?1-021100?10200011???0?-0?00001??100??00-?10001?1001000-0010------???001?0???001?1-----00----1-?---?---??-----------?----------------?-2------0----?????????????????????????????????????????????????????????????????-??----?????---------????????????????????1??1110-0?11?000?00?-----?-?-??---0?--11-10--1?0??????????????0??000001…
Cobelodus_braincase	1010?????????????????11?0??010001110110101111110011101011010000011?000??0?-?1-121100010200011???01-0?0?001??00???00-?1001001000010-00?0-??-?-????????????0???-----?0----1-?-?-?---??-----------?-------?--???-?-?-?------?----?????????????????????????????????????????????????????????????????-??-?--?????-------?-???????????????????????????-????????????--??-?-?-???--??-??1-???-1?0??????????????0??0000??…
Cladoselache_kepleri_fyleri	1010??101?????????????1?00?0??0111???10???111????????????010??101??0?1????-?1-1211?0???2000?????0?-0?000?1??1????00-?1?0?????0?000-?010-??-?-???001??????????-----??----1-?---?---??-----------?-------?--???-?-?-0------0----?????????????????????????????????????????????????????????????????-??-?--?????-------?-???????????????????????1???-??110000?0??--??-?-?-???--??-?11-??--1-0??????????????0??000001…
Chondrenchelys_problematica	1?10????????1?2??????01120?0?000110?-11???0????????????0??0?0?001?????????-?1-1???????-2?0??????0?-0?00001??10???00????0?????????0--010-??-?-????????????01?1-----00----0-?---?---??-----------?-------?--???-?-??0------0-??-?????????????????????????????????????????????????????????????????-??-?--?????-------?-????????????????????1??1100-0?11?00011??--??-?-?-???--??-?11-??1-??1??????????????0???0?101…
Helodus_simplex	1010????????1?20?0--?11?00?00?0011???11??010?????????0-0?000??1????-?1??????1-????00??-200??1???0??0?00001??100??00-?1000???1??0?1--0?0---???????????????011?---0-00----?-?---?---??--?????----?-------?--???????-0------0----?????????????????????????????????????????????????????????????????-?????????????????-?-???????????????????????1110-0??1???-?1-?--??????????-??0??11?00--??1??????????????????0?001…
Debeerius_ellefseni	1?10-???????1?2??---?01120?0?0?0111?-11??10?10???????0-0100?0?00??????????-?1-1?1?-??1-200??1?????-0??100???1?0??00?????0??01100?0?00?0-??-?-??00?010??0001?1-----00----0-?---?---??-----------?-------?--???-?-?-0------0----?????????????????????????????????????????????????????????????????-??-?--?????-------?-????????????????????1??101?-0?01?000?1??--??-?-?-???--??-?11-10--1-0??????????????0??000011…
Doliodus_problematicus	10?0?????????????????11000?00?00010??00???1111?00??1?11??01000?0????00????-?1-1211010002000?????0?-0?00001??100??00??1000???00100?-0010------?????100??0001??---0-?0----?-?---?---??-----------?-------?--?---???-0------?----?????????????????????????????????????????????????????????????????-??----?????-------?-???????????????????????1110-0?11????????-----?-?-???--0?--11-10--1-0??????????????????0????…
Hamiltonichthys_mapesi	1?10????????1?2??????11?01?00??0110?-?0?????1????????110?0001??01???0?????-?1-??11????12000?1??????0?000????1????00-??00???1?????0-00?0------??0??1?0???00110---0-00----1-?---?---??-----------?-------?--?---???-1------0----?????????????????????????????????????????????????????????????????-??----?????-------?-????????????????????0??1110-0?01?0?010??-----?-?-???--00-?11-?0--1-0?????????????????00?001…
Onychoselache_traquari	1?10????????1????10-?11?0??0????11????0??????0??????????????1?????????????-?1-??1??????2???????????0??000???1?0??00????00??????0?0????0-??-?-????????????01?1-----00----?-?-?-?---??-----------?-------?--???-?-?21------0-?--?????????????????????????????????????????????????????????????????-??-?--?????-------??????????????????????0??1110-0?01?0?0?0??--??-?-?-???--??-?11-10--?-0??????????????0??000001…
Orthacanthus_sp	1110-???????1?21?---?110?1?00000110010000111111001110111101010001?????????-?1-021110010200011?????00?00001??100??00-?10001010?1000-00?0-??-?-??00011??????1??---0-?0----1-?-?-?---??-----------?-------?--???-?-?-0------0----?????????????????????????????????????????????????????????????????-??-?--?????-------?-???????????????????????1110-0?11100010??--??-?-?-???--??-?11-00--1-0??????????????????????1…
Pucapampella_rodrigae	1010??????????????????1????00000110?110??110011001?10101011?001001??00?0??-?1-12?1000002000?1???0?00?0?0??0?00???00-??0000000?0?00000??-??-?-????????????????---?-???????????-??--??--?--------?-???---?--???-???-????-?-??-?-?????????????????????????????????????????????????????????????????-??----?????------??-????????????????????????????????????????--??-?-?-???--??-??1-?-?-1-0???????????????????????…
Tamiobatis_vetustus	1110????????1????????11??0?0000011001000011111?001???111101000001??000??0?-?1-021110010200011???0?00?000?1??100??00-?1000101001000-00?0-??-?-?????????????11?---0-???????????-?---??-----------?-------?--???-?-?-?------?----?????????????????????????????????????????????????????????????????-??-?--?????------??-???????????????????????1110-0?11?000????--??-?-?-???--??-?11-??--1-0?????????????????0?0???…
Tristychius_arcuatus	1010????????1?2??????11000?00000110?-10?0?01-1?001?1???11000?1001?????????-?1-121100?112000?1???0?00?0000???100??00-?10?001?0??100-0010-??-?-???0?1?????011?1-----00----0-?---?---??-----------?-------?--???-?-?-0------0----?????????????????????????????????????????????????????????????????-??-?--?????-----?-?-???????????????????????1110-0?01?0?010??--??-?-?-???--??-?11-?0--1-0??????????????1??000001…
Dialipina_salgueiroensis	0-??1????????1??010-??1?0?????????????0???????????????????????????????????????????????-???????????????????????0???????????????????????????????????????????0-01-101??????0?101??0????1??10?0??-0?11???0???????01??1--1?0???-?-?00---0--0?-000?--?0000??000?????????????10????0?-0??-0?00??-???110?????01010?0??1???00-001-00000?0???0???????1?-00?1????????????0??11??0?????????1????0?????-????01-0????0??0???1…
Ligulalepis_toombsi	0-01????????????0????0100010?1?01100010??0?000100111?100011??????10?????0???1-011?0010-20???0---0??0-000010-0?0??00?01?00??00?0?00?001???????????????--???0-?1-1?????????????0?????????????0?-??10????????????1??1--?00????????0---0--??-000---?0?0???0?0????????0???????0?0???0??-0?00????????1????00?020?0????0000-001-?0000?????0???????????????????????????????????????????1???????0???????????????????????…
Cheirolepis_canadensis	0-0?????1???1??-0110??1?0???????1?????????????????????????????????????????????????????-????????????0??????????0???????????????????????????????????????????0-01-11[0 1]-110?100110?10000?00010?010000111-10010010001001--?01-?10--000---0--01-000---?000000000?----0?-000?110?0000000??-00-01101000011?2?110000100100?100-001-00000?1100000?12?-10-001111?1?000000000011000?????????1??-?1?????-????0100???000?0…
Cheirolepis_trailli	0?00??1?1???0???0110??1?0???????1??????????00????????????1????????00?1??????10???????????????---0?00-00001??1?00?00001??0???010000?001101000?00??0???--??00?01?110?110?100110?10000?00010?010000111-10010010101101??1?1??10??000---0--01?000---?000000000-----0?-0?0011000000000?0-00001101000011?2?110000100100???0-001?00010?1100000-12?-10?001111?10000000000011000200?11?1110???1100?0-?2-20100-?0000000?01…
Howqualepis_rostridens	?-??????1??????-0?????1?00?0110?111??10?????0????????????111???10?00?1?0?00??00?1?????-2?0??0?????00-000???-1?00???001?0????010?????0?111101100?10???--???0-01-110-1100100110000000?000110001-0001101001001?101101--100-?10--000---0--01-000---?000000000-----0?-0?0011000?00000?0-01100100000011?00?00000100100?110-001-000000010000--12--110101111?1??0010001?011001200?1??1110?111100?0-?2-20100-?0000?0?001…
Mimipiscis_toombsi	0-010?1?1???102-0110?011001011001111010110100010011111000111011100001100000010011??010-200010---0000-000010-1000?00001?00??00100000001101101100111?10--0000-01-110-1100100110000000?000110001-00011010010010111101?-100-?10?-000---0--01-000---?000000000-----0?-0?0011000?00000?0-01000000000011?001100001001000010-001-000000010010--12--10-001111110000100000011000200111011101-1110000-02-20100-00000000001…
Moythomasia_durgaringa	0-010???1???102-0110?011001011001111010110100010011111000111011100001100000010011??010-200010?????00-0000?0-1000?00011?00??00100000001111101101?11?10--0?00-01-11?-1100100110000000?000110001-00011010010010111101--100-?10--000---0--01-000---?000000000-----0?-0?0011000?00000?0-00010010000011?001100001001000?10-001-000000010010--02--10-0011111100001000[0 1]00110002001??0111?1-1110000-0?-?0110-0000000…
Kentuckia_deani	0-01?1????001????1??00110010110011110101100000100111110-?1110111000011?0??????011?0010-200010?--0000-0000?0-100??00101100?00010000?001111?????????0??--???0-01?110-1100100?1?010000?100???001-00011010010010111??1--100-??0--000---0--01-000---?000000000-----0?-0??0?1000?000?0?0-0?000?000?0011??0?1?000?0????0110-001-000000010000--1?--10--011111100?0???0?????????????????1??-11100??-????01???0?0?000000?…
Osorioichthys_marginis	0-0?0???????1?2?01????1?????????????????????????????????????????????????????1??????????????????????0?0????????0??????????????????????????????????????--???0-01-11?-1100100110?000???0?0110001-0?101?1001??1?101101--1?0-?10--000---0--01-000---?000000000-----0?-0?0011000?00000?0-01000010010011?0???0000?00?00???0-001-000000010000--1?--1???0?1????????10000??110?02????????1??-?1?????-????0?1????000?0?0??…
Meemannia_eos	0-01111?10001?2?01110??????0????????01????????1??111?11??11??1??????1??????????????????2000??---?????0?0????0??????????????0?????????????????????????--???0-?1-1?????????????0?0???????????0??0?10????????????1??0--1?0????????0---0--0?-000---?0?0???0?0????????0?0?????0?0???0??10?00????????1?????0?010????????00-001-00000?0???0??-????1?-0011?????000??0????10????????????1???????????????????????????????…
Guiyu_oneiros	0-010?1?1???1?2?011-?01?00?1???0100??10?1??00????????????1????????????010?0110??11????-??????---???0??00010???00?0?????0???0??000???0110001000???????--???0-01-110-11001001011110?0?0001000100010010001100000011?1--100???0--000---0--01-000---?000000000?---0??00?0010000020?10-1-0000??0??0??1??0?001000?0?11?0?00-001-000000010000-?02--11-1011?????000000111111001011011???1??1101?00?-0???01?0?0??0??0?0?1…
Psarolepis_romeri	0-01111?10?0102?0111001000?1?1001001?10?1??00?1001?1?100011??????100??010?01100111??10-20???0?????00??00?10?000?0??????0????????00???110001000????????????0-01-?10-??????????11???0?000??10???0100?0?1010??1101??2--?00???0--000---0--01-000---?0?????000?---??????00???0???10??001?1??????????1??010110000?01110?10-0??-000?0??1???0???2?-11?1011?????000000111110101011011???1?01101?00??0???01?00000?0?0????…
Achoania_jarvikii	0-011???????1?2??1???01000?1??00100??1?????0?????????????1???????1????011?01100?11?????????????????0??00?10???0????????0????????0????11?001000????????????0-????10???????????11??????????10???01??????0????10?1??2--100??????000---0--01-000---?0??????00?---????0?00???0???????001?1??????????1??????1010???1?????0-0??-????0??????????????1?1?11??????0?0?0?11?10101011011???1?1110??0??-0???0120?000???0????…
Onychodus_jandemarrai	0-01?1???0001?2-?0--0?1?00111?00100-?1011??00?1001?1?????111?????00?0??1000110??????1?-?????????0??0??000?????00?0?????????????000???110101000??10?1?--0?00-01-111-1100?0010111100??00000001010?101000101101001012--1000?1100000---0--01-000---?000000000----00?00000110001100???0?10000100100010?011110-1000111-?10-0-0-0000000101-0?012--11010111110??00000001111001011011??11011101-0-0--0011120200010100001…
Miguashaia_bureaui	0-??0???????1?2??1????1?0???????1??????????????????????????????????????1?????0????????????????????????????????1???????????????????????1???????????????????0-01-111-1????0?10???100??--000?01020?101000?0110?0-1010--1000??100100---0--01-000---?0?0000000?---00?00????1??0200????0?0?0001001?0-10???11?0-1??0?10-??0-0-0-0000000100-?--12--10-0?111??0??00000000011110211?11???1?1-?0??0??-?????000?00101?0?0?1…
Styloichthys_changae	0-011???1???1?2?0111?01100?1?100110?010?1?0?0?1101?????0?11001010111?0011?00100111?0??-200010---0?00-00001001?000000???00??00100?000011010001?0??????--???0-01-11?-??????????111?0??11???0????00?010?1?0010??01??0--?00???0--?00---0--01-000---?0?00??000----?0????00???00??1??10?1??????????0010?110111?00?10110?10-0?0-00?00001???0???2--11??011?????0000???01?100100110?????1??1101?0??-0????120?00??1?0????…
Diabolepis_speratus	0-011???1???1?2?110-?01?00?0?100110??10????00?1??11??????11??????0????1?0?1010010-????-200???---0??0??00010???00?0?????0???????0?????110100110???????--???0-?1-1????????????-011??0????001110?0010????1????00?1??0--100??????100---0--01-000---?0?0???000?---?0??0??0???01?????0100?1??????????1??11011110?11?110110-0??-00?00?????????????10-0011?????00000--00-11000210???0??1?1-10?0000?0???0?21-110?0?00???…
Youngolepis_praecursor	0-011???1???1?2??10-?01100?01100110101011?000011011?11?001110101001000111?1010010-001?-200010---0000-00001011001000001?00??00100000001101001100??????--???0-01-11?-?????001?0011??0011?0011???00101001100100001??0--100???0--100---0--01-000---?0?????000?---?0??0?00???00?11??1000?1??????????10?110111100110110110-0??-00?00??????0???2??11??01111???0000111000101000110??1?11?11101?00??00??0?2000001??0????…
Powichthys_thorsteinssoni	0-011?111???????110-?01100?11100110??101???00??10??1?????1110?010011?0111?0010010-00??-200010---0?00-000010110010000?1?00??00100000001101011100??????--???0-01-11?-1100?001?0011??00110001110201101?0??????00?10?0--1?0??????100---0--01-000---?0?00??000?---?0??0?00?010011?1110000?00????????10?110111-1001?11-?10-0??-00000?????00???2??11??011?????0000?11010101000110?????1011101?00??0?000120000010?0????…
Porolepis_sp	0-011???????1?2-110-?01100?11?001101?1011?000??101?1?????111??01?0???001?0??10011-????-20???0??????0??00?10???0?10???1?0?????10000??011010?1?1??11?11--00?0-01-110-110?100100111000???0??00???0??010???0???0001??0--?000??110100---0--01-000---?0?0000000?---00?00??01??00?101100000?000000100010??10111-100?011-?11-0?0-0000000100?0-?12--1101011111000000111?1011??0011?11?111?11101000?-000?002000001??0???1…
Glyptolepis_groenlandica	0-010??????????-?????01100?11000111??1011??001?10????????1???????011??0?0?0?10011-00??????????--0??0??000?1????010??-110???0?100000?0111100111111?011--0000-01?111-1100100101111000?010??00???01?01000101000?010?1--1000?0110100---0--01-000---?0?0000000----00?00?0?1??00?10110-000?000000100010??10111-100?01?-111-0-0-?000000100???-11--110101111100000011101011?00011?11111101110?00?0-000000?0???01?1?0??1…
Kenichthys_campbelli	0-011???????1?2??1???01??0?1?100110??10?1???0??11????????11??????0????010?0010??0-?????????????????0??00?1????00?0?????0?????10???0?0110200010???????--???0-01-11?-??00100100111??0?11??011101001010011001000010?0--100???0-?100---0--01-000---?0?0???000?---?0????00???00111??10000100???????010?110111-1001011-110-0???00?00??????0??????10--011?????0000101000111001110?????1?1-10??????00??00?0000010?0????…
Osteolepis_macrolepidotus	0-011???????1?2-110-?01100?1?1001101?1011?0?0011?11?1??0?11?010100110001000010010-?0??-20?0?0---0?00-0000001110?000????0???00100?0?0011020000????1?1?--??00-01-11?-11001001001-10?00??0001-10100001000-???????1010--100??1111100---0--01-000---?000000000----00?00000110101101110000-000000100010???0???-1????11-?10-0-0-0000000100-0--12--10-001111?????00?0????11???1?????1?11?1-101?0??-????00?0?00?10?0???1…
Gogonasus_andrewsae	0-01111110001?2-11?-0011001110001101010110000??11111?????111010100110001000010010-?010-200010---0?00-000000111000000-1?00??001000000011020000001?1?11--0000-01-110-1101?0010?1-100001?0001-10100001000-??00000?010?-1010?1101100---0--01-000---?000000000----?0??0000110101101200000-0000?0100010???0???-1????11-010-0-0-0000000100-0--12--10-001111100000010????1????1?????111101-1010000-000000?000011010000?…
Eusthenopteron_foordi	0-0101???000102-?0--0011001111001101010110000?1111111100?111010100110001000010010--011-200010---0100-00000011100111001?00??00100000001102000001111011--0100-01-110-11001001001-100001?0001-10100001000-??00000?012--1010?1101100---0--01-000---?000000000----00?0000011010110120-0-0-000000100010???0???-1????11-010-0-0-?000000100-?--12--10-001111100000010????11???1?????111101-1010000-11100020100010100001…
;
ccode	] 5 55 108;
proc /;
