# Supplementary material for: Fossil evidence for a pharyngeal origin of the vertebrate pectoral girdle
Source: Nature. 2023 Nov 1;623(7987):550–4. doi: 10.1038/s41586-023-06702-4 (PMC10651482; doi:10.1038/s41586-023-06702-4)
Supplement: Supplementary file 3 — An archive folder containing the original Nexus file (MATRIX_MASTER.nex), the exported TNT file, TNT script, and a README file for instructions on reproducing the phylogenetic analysis. [file 41586_2023_6702_MOESM3_ESM.zip › Phylogenetic_analysis_files/tntsets.run]

macro=;
mxram 5000;
proc kmatrix.tnt;
hold 10000;
outgroup 12;
force=(12 13 14 15 16 17 18 (0 1 (2 3 4 5 6 7 8 9 10 11)) (19 20 21 22 23 24 25 26 27 28 29 30 31 32 33 34 35 36 37 38 39 40 41 42 43 44 45 46 47 48 49 50 51 52 53 54 55 56 57 58 59 60 61 62 63 64 65 66 67 68 69 70 71 72 73 74 75 76 77 78 79 80 81 82 83 84 85 86 87 88 89 90 91 92 93 94 95 96 97 98 99 100 101 102 103 104 105 106 107 108 109 110 111 112 113 114 115 116 117 118 119));;
constrain=;

/* Do basic standard search */
piwe-;
xmult=level 10 ratchet 50;
bbreak=fillonly;
nelsen *;

/* Save consensus in a temporary file */
tsave * ttemp.tre +;
save /;
keep 0;

/* Do implied weights search */
piwe=12;
xmult=level 10 ratchet 50;
bbreak=fillonly;
nelsen *;

/* Save consensus in a temporary file */
save /;
tsave /;
keep 0;

/* Reload the trees and export as nexus */
proc ttemp.tre;
export * tntresults.nex;
piwe-;


/* Run the constrained searches*/
keep 0;
hold 50000;
force=(12 13 14 15 16 17 18 (0 1 (2 3 4 5 6 7 8 9 10 11)) ((19 20 21 22 23 24 25 26 27 28 29 30 31 32 33 34 35 36 37 38 39 40 41 42 43 44 45 46 47 48 49 50 51 52 53 54 55) 56 57 58 59 60 61 62 63 64 65 66 67 68 69 70 71 72 73 74 75 76 77 78 79 80 81 82 83 84 85 86 87 88 89 90 91 92 93 94 95 96 97 98 99 100 101 102 103 104 105 106 107 108 109 110 111 112 113 114 115 116 117 118 119));;
constrain=;
xmult=level 10 ratchet 50;
bbreak=fillonly;
nelsen *;
tsave * placomono1.tre +;
save /;
tsave /;
keep 0;
proc placomono1.tre;
export * tntplacmono1.nex;
keep 0;

force=(12 13 14 15 16 17 18 (0 1 (2 3 4 5 6 7 8 9 10 11)) ((19 20 21 22 23 24 25 26 27 28 29 30 31 32 33 34 35 36 37 38 39 40 41 42 43 44 45 46 47 48 49 50 51 52 53) 54 55 56 57 58 59 60 61 62 63 64 65 66 67 68 69 70 71 72 73 74 75 76 77 78 79 80 81 82 83 84 85 86 87 88 89 90 91 92 93 94 95 96 97 98 99 100 101 102 103 104 105 106 107 108 109 110 111 112 113 114 115 116 117 118 119));;
constrain=;
xmult=level 10 ratchet 50;
bbreak=fillonly;
nelsen *;
tsave * placomono2.tre +;
save /;
tsave /;
keep 0;
proc placomono2.tre;
export * tntplacmono2.nex;
keep 0;

macro-;

proc /;
